# Supplementary material for: Verrucomicrobium spinosum essential genome and the divergence of cell division in the PVC superphylum
Source: iScience. 2025 Jun 30;28(8):113037. doi: 10.1016/j.isci.2025.113037 (PMC12283558; doi:10.1016/j.isci.2025.113037)
Supplement: Data S1. Excel file containing OD600 values used for graphical representation of Supplementary Figure 1A–1C [file mmc2.xlsx]

## Sheet: Data  S1
	1 g.L-1 NAG						0.5 g.L-1 NAG						0.25 g.L-1 NAG						0 g.L-1 NAG
	2.5 g.L-1 glucose		0.5 g.L-1 glucose		0.25 g.L-1 glucose		2.5 g.L-1 glucose		0.5 g.L-1 glucose		0.25 g.L-1 glucose		2.5 g.L-1 glucose		0.5 g.L-1 glucose		0.25 g.L-1 glucose		2.5 g.L-1 glucose		0.5 g.L-1 glucose		0.25 g.L-1 glucose
Time (h)	R1	R2	R1	R2	R1	R2	R1	R2	R1	R2	R1	R2	R1	R2	R1	R2	R1	R2	R1	R2	R1	R2	R1	R2
0	0.0452	0.0539	0.0444	0.0509	0.0434	0.0516	0.0458	0.0543	0.0404	0.0499	0.0421	0.0547	0.0442	0.0533	0.045	0.0494	0.044	0.0522	0.0297	0.0466	0.03	0.0422	0.03	0.0415
1.5	0.0544	0.0548	0.0576	0.0587	0.0539	0.0541	0.0518	0.0546	0.0532	0.0529	0.0503	0.0588	0.0495	0.0515	0.0522	0.0485	0.049	0.056	0.0467	0.0475	0.0427	0.0426	0.0327	0.0413
3	0.0512	0.054	0.0526	0.0508	0.0473	0.0472	0.0496	0.05	0.0474	0.0475	0.046	0.0508	0.0478	0.0489	0.0468	0.0455	0.0447	0.0492	0.0464	0.0471	0.0431	0.0423	0.0376	0.0401
4.5	0.0547	0.0602	0.0527	0.0534	0.0484	0.0489	0.0536	0.055	0.0489	0.0511	0.048	0.0521	0.0521	0.0545	0.0497	0.0498	0.0471	0.0512	0.0512	0.052	0.0464	0.0467	0.0401	0.0444
6	0.0647	0.0732	0.0585	0.0631	0.0523	0.0561	0.0644	0.0676	0.0546	0.0605	0.0515	0.0581	0.0626	0.0671	0.0575	0.059	0.0526	0.0584	0.0559	0.0633	0.0497	0.054	0.045	0.0488
7.5	0.0769	0.0886	0.0677	0.075	0.0594	0.0664	0.0767	0.0826	0.0637	0.0725	0.0577	0.0693	0.0746	0.0813	0.0669	0.0712	0.0611	0.0692	0.0661	0.0768	0.056	0.0628	0.0489	0.0552
9	0.0897	0.1034	0.078	0.0926	0.0694	0.0809	0.0895	0.0978	0.0754	0.0854	0.0656	0.0809	0.0882	0.0963	0.0785	0.0839	0.0711	0.0811	0.0777	0.0893	0.0645	0.0728	0.0558	0.0626
10.5	0.1031	0.12	0.089	0.1102	0.1159	0.0993	0.1027	0.1141	0.0852	0.1018	0.0741	0.0958	0.1013	0.1126	0.0892	0.098	0.0816	0.097	0.09	0.1023	0.0736	0.083	0.0636	0.0703
12	0.1167	0.1385	0.1004	0.1257	0.0898	0.1178	0.1162	0.132	0.0974	0.1195	0.0841	0.1113	0.1154	0.1301	0.1015	0.1143	0.0938	0.1128	0.1028	0.1151	0.0838	0.0942	0.0725	0.079
13.5	0.1303	0.1589	0.1129	0.1433	0.1015	0.1384	0.1301	0.1508	0.1105	0.1355	0.0936	0.1304	0.1293	0.1477	0.1148	0.1326	0.1093	0.1304	0.1157	0.1284	0.0941	0.1056	0.0826	0.0881
15	0.145	0.1795	0.1266	0.1597	0.1188	0.15	0.1446	0.1705	0.124	0.1512	0.1043	0.1479	0.1438	0.1669	0.1283	0.1505	0.1232	0.1492	0.1291	0.1421	0.1049	0.1174	0.0914	0.0979
16.5	0.1593	0.1973	0.1437	0.1782	0.1402	0.1651	0.1601	0.1902	0.139	0.1676	0.1163	0.1582	0.1578	0.1862	0.1479	0.1744	0.1358	0.1656	0.1423	0.1563	0.1159	0.1304	0.0984	0.1092
18	0.1746	0.2157	0.1588	0.1949	0.1479	0.1794	0.1751	0.2093	0.1544	0.1854	0.1286	0.1718	0.1721	0.2044	0.1595	0.1867	0.1511	0.183	0.1548	0.1711	0.127	0.1419	0.1062	0.1189
19.5	0.192	0.2359	0.1724	0.2129	0.1609	0.1915	0.1912	0.2357	0.1707	0.2005	0.1392	0.1846	0.1894	0.2207	0.1786	0.2025	0.1656	0.1941	0.1672	0.1867	0.1364	0.1555	0.1136	0.1296
21	0.21	0.2566	0.1889	0.2336	0.1744	0.2059	0.2082	0.2582	0.1867	0.2098	0.148	0.1938	0.2088	0.2382	0.1931	0.2185	0.1768	0.2084	0.1796	0.2015	0.1466	0.1706	0.1217	0.1313
22.5	0.2286	0.2732	0.2011	0.2469	0.185	0.2172	0.2253	0.2744	0.1989	0.2233	0.1579	0.2002	0.2309	0.2539	0.2052	0.2345	0.1901	0.222	0.1925	0.2164	0.1566	0.1861	0.1194	0.142
24	0.2456	0.2948	0.2165	0.2648	0.1966	0.2282	0.2393	0.2918	0.2133	0.2385	0.1694	0.2086	0.2322	0.2701	0.2206	0.2497	0.2028	0.2378	0.2049	0.1998	0.1668	0.1995	0.1296	0.1473
25.5	0.2618	0.3101	0.2336	0.2802	0.2085	0.2401	0.2506	0.3087	0.2276	0.2544	0.1776	0.2196	0.2463	0.2837	0.2351	0.2611	0.2132	0.2461	0.2229	0.2231	0.185	0.1981	0.1363	0.1539
27	0.2773	0.3288	0.2504	0.2979	0.2194	0.2526	0.2664	0.3272	0.2453	0.268	0.1855	0.232	0.2633	0.2979	0.2488	0.2748	0.2235	0.256	0.2365	0.2418	0.2	0.2113	0.1424	0.1609
28.5	0.2924	0.3498	0.2647	0.3166	0.2326	0.2664	0.2803	0.345	0.2585	0.2818	0.1967	0.2445	0.2798	0.3106	0.2609	0.2888	0.2331	0.267	0.2536	0.2578	0.1937	0.2273	0.1464	0.1685
30	0.3056	0.3697	0.2769	0.3304	0.2468	0.2829	0.2936	0.3606	0.2671	0.2979	0.2097	0.2598	0.2944	0.3269	0.2723	0.3005	0.2445	0.2796	0.2479	0.2779	0.2107	0.2344	0.1503	0.1737
31.5	0.3219	0.3905	0.2893	0.3462	0.26	0.2965	0.3104	0.3772	0.2776	0.3123	0.2192	0.2722	0.3116	0.3425	0.2854	0.3161	0.2584	0.2915	0.2335	0.2923	0.2184	0.2437	0.1538	0.1769
33	0.3369	0.4094	0.3049	0.3629	0.2751	0.3113	0.3255	0.3986	0.292	0.3267	0.2312	0.284	0.3337	0.3599	0.3017	0.3331	0.2698	0.3015	0.208	0.306	0.2274	0.252	0.156	0.1803
34.5	0.3514	0.4305	0.3212	0.3785	0.281	0.3175	0.3379	0.4177	0.3064	0.3391	0.2424	0.2914	0.3649	0.3759	0.3148	0.3477	0.2823	0.3108	0.2153	0.3285	0.2319	0.2633	0.1604	0.1846
36	0.3653	0.4497	0.3368	0.3911	0.2863	0.3227	0.3482	0.4361	0.3197	0.3526	0.2512	0.2946	0.3954	0.396	0.3251	0.363	0.294	0.3202	0.225	0.3365	0.2375	0.2728	0.1623	0.1895
37.5	0.3815	0.47	0.3507	0.4045	0.2934	0.3322	0.3621	0.4569	0.3333	0.3615	0.2533	0.2972	0.4567	0.4121	0.3353	0.376	0.3043	0.3306	0.2392	0.3444	0.2455	0.2809	0.1652	0.1936
39	0.3953	0.49	0.366	0.4206	0.3011	0.345	0.375	0.4766	0.3447	0.3719	0.2586	0.3023	0.4967	0.4269	0.3524	0.3875	0.3125	0.3356	0.2533	0.3538	0.2514	0.2898	0.1663	0.1967
40.5	0.4104	0.5092	0.378	0.4298	0.3057	0.3569	0.3909	0.4931	0.3533	0.3819	0.2646	0.309	0.5274	0.4453	0.3562	0.3976	0.3222	0.3447	0.2751	0.3631	0.2638	0.2982	0.169	0.1999
42	0.4271	0.5283	0.3859	0.4443	0.315	0.3672	0.4059	0.5156	0.3645	0.3909	0.2714	0.3173	0.5473	0.4597	0.3677	0.404	0.331	0.3499	0.3006	0.3707	0.2694	0.3047	0.1708	0.2021
43.5	0.4416	0.5477	0.393	0.4451	0.3206	0.3777	0.4187	0.5438	0.3729	0.4002	0.2787	0.3198	0.5731	0.4771	0.3694	0.4064	0.339	0.3586	0.334	0.3772	0.2792	0.3126	0.1732	0.2046
45	0.4865	0.5814	0.4033	0.4539	0.3318	0.3948	0.4744	0.6235	0.3815	0.4107	0.288	0.329	0.6205	0.5456	0.3774	0.4192	0.3481	0.3675	0.3942	0.395	0.2883	0.3211	0.1732	0.2078
46.5	0.5325	0.6112	0.4121	0.4513	0.3396	0.4093	0.5203	0.6735	0.3917	0.4159	0.2938	0.3371	0.635	0.5862	0.3868	0.4256	0.3468	0.3695	0.4256	0.3996	0.2956	0.3259	0.1747	0.2101
48	0.5737	0.6536	0.419	0.4468	0.3436	0.4284	0.5588	0.7052	0.4005	0.4188	0.3006	0.3482	0.6616	0.6339	0.3953	0.4307	0.3471	0.3672	0.4529	0.4091	0.3018	0.3316	0.1752	0.2113
49.5	0.621	0.6987	0.4283	0.4503	0.3524	0.4456	0.6001	0.7563	0.4109	0.4164	0.3083	0.3576	0.6803	0.67	0.4041	0.4435	0.3532	0.3663	0.4819	0.4075	0.3075	0.3367	0.1768	0.2132
51	0.6462	0.7358	0.4269	0.4525	0.3579	0.4549	0.6287	0.7952	0.4135	0.4174	0.3179	0.3744	0.7112	0.7086	0.4106	0.4476	0.3463	0.3697	0.4982	0.414	0.316	0.3385	0.1786	0.2146
52.5	0.68	0.7712	0.4304	0.4594	0.3661	0.4863	0.6701	0.8372	0.4205	0.4226	0.3201	0.3568	0.7505	0.7471	0.4206	0.4523	0.3521	0.3767	0.5005	0.4189	0.322	0.3412	0.1787	0.2154
54	0.7174	0.8056	0.4406	0.4699	0.375	0.5144	0.7166	0.8829	0.4182	0.43	0.3264	0.3634	0.779	0.7844	0.4287	0.4476	0.3526	0.3861	0.5435	0.4288	0.3265	0.341	0.1804	0.2154
55.5	0.7617	0.8484	0.444	0.4736	0.3793	0.5439	0.7667	0.9254	0.4097	0.4344	0.3346	0.3709	0.8045	0.8348	0.4364	0.4372	0.3578	0.3726	0.5805	0.4367	0.331	0.3418	0.1809	0.2133
57	0.8042	0.9332	0.4309	0.4791	0.3888	0.572	0.8047	0.9715	0.4114	0.444	0.3408	0.3771	0.8206	0.8777	0.4463	0.424	0.3613	0.3752	0.6014	0.4444	0.3345	0.3409	0.1822	0.2119
58.5	0.8344	0.9823	0.4374	0.4828	0.3963	0.6011	0.8418	1.0053	0.4103	0.4475	0.3469	0.3902	0.8193	0.9175	0.415	0.4208	0.3658	0.3805	0.6064	0.4492	0.3366	0.3421	0.1825	0.2116
60	0.868	1.0238	0.4443	0.4882	0.4359	0.6289	0.879	1.0349	0.4174	0.4524	0.3524	0.4015	0.8261	0.9503	0.4108	0.4236	0.3688	0.3825	0.6231	0.4537	0.3375	0.3405	0.1838	0.2119
61.5	0.8971	1.0519	0.4493	0.4941	0.4997	0.6613	0.9026	1.058	0.4233	0.4581	0.3592	0.3941	0.8316	0.9777	0.4059	0.422	0.3723	0.3843	0.6319	0.4573	0.338	0.3405	0.1833	0.2117
63	0.9247	1.0723	0.4488	0.4951	0.5066	0.6939	0.9312	1.0781	0.4281	0.4623	0.3652	0.4003	0.8416	1.0018	0.4083	0.4227	0.3758	0.3877	0.6421	0.4651	0.3352	0.3427	0.1836	0.2114
64.5	0.9512	1.0858	0.4536	0.4989	0.5198	0.7251	0.9541	1.0952	0.4272	0.4694	0.3754	0.4087	0.8513	1.0231	0.4081	0.4228	0.379	0.3907	0.6453	0.4734	0.336	0.3409	0.1839	0.2117
66	0.9734	1.0992	0.4573	0.5015	0.5126	0.7558	0.9696	1.1083	0.4324	0.475	0.3841	0.4034	0.8633	1.0392	0.4098	0.4222	0.3805	0.3922	0.6507	0.4824	0.3347	0.3422	0.1832	0.2107
67.5	0.9734	1.0992	0.4573	0.5015	0.5126	0.7558	0.9696	1.1083	0.4324	0.475	0.3841	0.4034	0.8633	1.0392	0.4098	0.4222	0.3805	0.3922	0.6507	0.4824	0.3347	0.3422	0.1832	0.2107
