# Supplementary material for: Verrucomicrobium spinosum essential genome and the divergence of cell division in the PVC superphylum
Source: iScience. 2025 Jun 30;28(8):113037. doi: 10.1016/j.isci.2025.113037 (PMC12283558; doi:10.1016/j.isci.2025.113037)
Supplement: Data S2. Excel file containing OD600 values used for graphical representation of Supplementary Figure 1D [file mmc3.xlsx]

## Sheet: Folha1
	Ammonium chloride 0.05 g.L-1					Ammnium chloride 0 g.L-1
Time (h)	R1	R2	R3	R4	R5	R1	R2	R3	R4	R5
0	0.0510833	0.0560333	0.0516083	0.0496083	0.0528333	0.0509917	0.0520667	0.0487417	0.0477167	0.0499667
1.49984	0.119325	0.050125	0.123625	0.04475	0.0806	0.069825	0.1112	0.041125	0.047875	0.035275
2.99976	0.0781833	0.0546583	0.132908	0.0362333	0.0925333	0.0690083	0.0967333	0.0386333	0.0615333	0.0322333
4.49968	0.070675	0.107475	0.088825	0.038375	0.0966	0.0957	0.0536	0.044975	0.080525	0.0313
5.9996	0.148183	0.0779833	0.106133	0.0306083	0.0595083	0.0813083	0.0679833	0.0388083	0.0910833	0.0308083
7.49953	0.108292	0.107342	0.0873167	0.0302417	0.0970167	0.0899583	0.0762333	0.0399333	0.100133	0.0232583
8.99945	0.127775	0.143825	0.126875	0.065075	0.1209	0.100933	0.102408	0.0550083	0.0504583	0.0369333
10.4994	0.125667	0.135242	0.0846917	0.0327917	0.0952417	0.236192	0.168092	0.120417	0.101042	0.0711417
11.9993	0.207183	0.143308	0.176933	0.148683	0.177658	0.139992	0.151992	0.167717	0.0654917	0.170367
13.4992	0.201067	0.184117	0.199942	0.0981167	0.169792	0.198467	0.114892	0.182842	0.0610417	0.100167
14.9991	0.233492	0.187092	0.165567	0.163417	0.139817	0.223783	0.258808	0.165833	0.103208	0.138383
16.4991	0.253983	0.204233	0.227733	0.211058	0.213708	0.271283	0.284583	0.219283	0.0992083	0.190833
17.999	0.259383	0.230783	0.264308	0.251883	0.258033	0.329308	0.278683	0.309808	0.179433	0.210133
19.4989	0.2945	0.209475	0.268575	0.256175	0.28915	0.367475	0.314225	0.338125	0.248425	0.252625
20.9988	0.312317	0.235567	0.303942	0.297492	0.307292	0.380275	0.336475	0.373625	0.28805	0.296125
22.4987	0.3529	0.27365	0.335325	0.329375	0.3326	0.423333	0.368158	0.384908	0.430733	0.351608
23.9987	0.374892	0.330767	0.380292	0.366717	0.353742	0.44405	0.4044	0.397575	0.403925	0.37125
25.4986	0.393033	0.346033	0.410333	0.363708	0.378433	0.472708	0.417483	0.427133	0.445983	0.396758
26.9985	0.422067	0.394092	0.429017	0.343417	0.392492	0.499608	0.433383	0.463458	0.376408	0.430883
28.4984	0.474692	0.397217	0.438217	0.322467	0.434617	0.528992	0.464892	0.462267	0.493392	0.427367
29.9984	0.529933	0.464708	0.474833	0.365133	0.406108	0.532108	0.463583	0.505933	0.493358	0.444733
31.4983	0.60955	0.560225	0.533175	0.428525	0.4422	0.496883	0.474858	0.548358	0.475383	0.433558
32.9982	0.719017	0.677592	0.619892	0.502942	0.504767	0.473475	0.542275	0.5157	0.406075	0.4692
34.4981	0.837392	0.785642	0.728392	0.596142	0.577942	0.405958	0.496983	0.416733	0.356108	0.416083
35.998	0.966483	0.900383	0.845883	0.715958	0.672583	0.461617	0.504617	0.444042	0.373642	0.413867
37.498	1.07012	0.996475	0.9279	0.823675	0.779425	0.513267	0.531217	0.416842	0.349992	0.420092
38.9979	1.14435	1.0641	0.999725	0.87945	0.865825	0.558017	0.517692	0.444492	0.386592	0.471742
40.4978	1.18373	1.10846	1.06953	0.942708	0.942808	0.5957	0.53335	0.502925	0.4469	0.413375
41.9977	1.22869	1.16452	1.13272	0.999742	0.993792	0.631417	0.553867	0.544067	0.479017	0.471617
43.4977	1.2488	1.2044	1.19033	1.0423	1.04272	0.620883	0.575483	0.579858	0.509858	0.453758
44.9976	1.26967	1.21732	1.23397	1.08329	1.09099	0.633267	0.613192	0.613117	0.514167	0.443892
46.4975	1.28929	1.23907	1.26647	1.11584	1.13117	0.661667	0.650167	0.639342	0.542617	0.457942
47.9974	1.30663	1.26228	1.29453	1.14348	1.16686	0.689392	0.688192	0.665067	0.573167	0.495417
49.4973	1.32242	1.2742	1.31425	1.1616	1.19252	0.7118	0.718525	0.673325	0.60195	0.534825
50.9973	1.33168	1.29003	1.33408	1.17898	1.21671	0.739025	0.746075	0.699875	0.6289	0.562175
52.4972	1.34297	1.30462	1.3483	1.19585	1.23565	0.76405	0.7713	0.728625	0.657625	0.593775
53.9971	1.35658	1.31956	1.36386	1.21548	1.25646	0.788892	0.795867	0.749692	0.685942	0.613192
55.497	1.36827	1.33387	1.37739	1.23444	1.27657	0.811675	0.81445	0.7693	0.710625	0.629425
56.997	1.38091	1.34696	1.39016	1.25281	1.29686	0.836933	0.835208	0.785883	0.734183	0.658658
58.4969	1.39047	1.35984	1.40134	1.27132	1.31664	0.859092	0.856592	0.806067	0.757617	0.676867
59.9968	1.40118	1.37116	1.41288	1.29371	1.33613	0.879183	0.873233	0.824533	0.776483	0.692958
61.4967	1.4111	1.38437	1.42368	1.31335	1.35132	0.893542	0.888992	0.840517	0.795742	0.713592
62.9966	1.42	1.39397	1.43265	1.33293	1.3648	0.907775	0.9048	0.8574	0.813075	0.728125
64.4966	1.42843	1.40353	1.44111	1.34698	1.37736	0.921383	0.919108	0.867058	0.828558	0.742083
65.9965	1.43628	1.41413	1.44783	1.35848	1.38573	0.935467	0.933967	0.879442	0.844142	0.756342
67.4964	1.44327	1.4213	1.45493	1.3676	1.4023	0.950733	0.946658	0.890283	0.862033	0.774358
68.9963	1.45131	1.43061	1.46153	1.37918	1.41411	0.961058	0.959333	0.896208	0.875558	0.791133
70.4962	1.45766	1.43756	1.46668	1.38801	1.42553	0.973267	0.973692	0.907192	0.887242	0.804617
71.9962	1.46317	1.44064	1.46994	1.39282	1.43339	0.984792	0.985292	0.916792	0.900467	0.823292
73.4961	1.46826	1.44746	1.47363	1.40093	1.44058	0.994767	0.996717	0.925917	0.909942	0.836042
