# Supplementary material for: Verrucomicrobium spinosum essential genome and the divergence of cell division in the PVC superphylum
Source: iScience. 2025 Jun 30;28(8):113037. doi: 10.1016/j.isci.2025.113037 (PMC12283558; doi:10.1016/j.isci.2025.113037)
Supplement: Data S3. Excel file containing OD600 values used for graphical representation of Supplementary Figure 1E [file mmc4.xlsx]

## Sheet: Folha1
	Amonia 0.05 g.L-1
Time (h)	R1	R2	R3	R4	R5
0	0.0510833	0.0560333	0.0516083	0.0496083	0.0528333
1.49984	0.119325	0.050125	0.123625	0.04475	0.0806
2.99976	0.0781833	0.0546583	0.132908	0.0362333	0.0925333
4.49968	0.070675	0.107475	0.088825	0.038375	0.0966
5.9996	0.148183	0.0779833	0.106133	0.0306083	0.0595083
7.49953	0.108292	0.107342	0.0873167	0.0302417	0.0970167
8.99945	0.127775	0.143825	0.126875	0.065075	0.1209
10.4994	0.125667	0.135242	0.0846917	0.0327917	0.0952417
11.9993	0.207183	0.143308	0.176933	0.148683	0.177658
13.4992	0.201067	0.184117	0.199942	0.0981167	0.169792
14.9991	0.233492	0.187092	0.165567	0.163417	0.139817
16.4991	0.253983	0.204233	0.227733	0.211058	0.213708
17.999	0.259383	0.230783	0.264308	0.251883	0.258033
19.4989	0.2945	0.209475	0.268575	0.256175	0.28915
20.9988	0.312317	0.235567	0.303942	0.297492	0.307292
22.4987	0.3529	0.27365	0.335325	0.329375	0.3326
23.9987	0.374892	0.330767	0.380292	0.366717	0.353742
25.4986	0.393033	0.346033	0.410333	0.363708	0.378433
26.9985	0.422067	0.394092	0.429017	0.343417	0.392492
28.4984	0.474692	0.397217	0.438217	0.322467	0.434617
29.9984	0.529933	0.464708	0.474833	0.365133	0.406108
31.4983	0.60955	0.560225	0.533175	0.428525	0.4422
32.9982	0.719017	0.677592	0.619892	0.502942	0.504767
34.4981	0.837392	0.785642	0.728392	0.596142	0.577942
35.998	0.966483	0.900383	0.845883	0.715958	0.672583
37.498	1.07012	0.996475	0.9279	0.823675	0.779425
38.9979	1.14435	1.0641	0.999725	0.87945	0.865825
40.4978	1.18373	1.10846	1.06953	0.942708	0.942808
41.9977	1.22869	1.16452	1.13272	0.999742	0.993792
43.4977	1.2488	1.2044	1.19033	1.0423	1.04272
44.9976	1.26967	1.21732	1.23397	1.08329	1.09099
46.4975	1.28929	1.23907	1.26647	1.11584	1.13117
47.9974	1.30663	1.26228	1.29453	1.14348	1.16686
49.4973	1.32242	1.2742	1.31425	1.1616	1.19252
50.9973	1.33168	1.29003	1.33408	1.17898	1.21671
52.4972	1.34297	1.30462	1.3483	1.19585	1.23565
53.9971	1.35658	1.31956	1.36386	1.21548	1.25646
55.497	1.36827	1.33387	1.37739	1.23444	1.27657
56.997	1.38091	1.34696	1.39016	1.25281	1.29686
58.4969	1.39047	1.35984	1.40134	1.27132	1.31664
59.9968	1.40118	1.37116	1.41288	1.29371	1.33613
61.4967	1.4111	1.38437	1.42368	1.31335	1.35132
62.9966	1.42	1.39397	1.43265	1.33293	1.3648
64.4966	1.42843	1.40353	1.44111	1.34698	1.37736
65.9965	1.43628	1.41413	1.44783	1.35848	1.38573
67.4964	1.44327	1.4213	1.45493	1.3676	1.4023
68.9963	1.45131	1.43061	1.46153	1.37918	1.41411
70.4962	1.45766	1.43756	1.46668	1.38801	1.42553
71.9962	1.46317	1.44064	1.46994	1.39282	1.43339
73.4961	1.46826	1.44746	1.47363	1.40093	1.44058
