# Supplementary material for: Verrucomicrobium spinosum essential genome and the divergence of cell division in the PVC superphylum
Source: iScience. 2025 Jun 30;28(8):113037. doi: 10.1016/j.isci.2025.113037 (PMC12283558; doi:10.1016/j.isci.2025.113037)
Supplement: Data S4. Excel file containing genome location of unique transposon insertion events in.bed format [file mmc5.xlsx]

## Sheet: Folha1
NZ_ABIZ01000001.1	0	1	read	+
NZ_ABIZ01000001.1	49	50	read	+
NZ_ABIZ01000001.1	25	26	read	+
NZ_ABIZ01000001.1	83	84	read	+
NZ_ABIZ01000001.1	117	118	read	+
NZ_ABIZ01000001.1	122	123	read	+
NZ_ABIZ01000001.1	31	32	read	+
NZ_ABIZ01000001.1	127	128	read	+
NZ_ABIZ01000001.1	17	18	read	+
NZ_ABIZ01000001.1	18	19	read	+
NZ_ABIZ01000001.1	23	24	read	+
NZ_ABIZ01000001.1	150	151	read	+
NZ_ABIZ01000001.1	170	171	read	+
NZ_ABIZ01000001.1	179	180	read	+
NZ_ABIZ01000001.1	180	181	read	+
NZ_ABIZ01000001.1	184	185	read	+
NZ_ABIZ01000001.1	75	76	read	+
NZ_ABIZ01000001.1	208	209	read	+
NZ_ABIZ01000001.1	104	105	read	+
NZ_ABIZ01000001.1	223	224	read	+
NZ_ABIZ01000001.1	109	110	read	+
NZ_ABIZ01000001.1	114	115	read	+
NZ_ABIZ01000001.1	133	134	read	+
NZ_ABIZ01000001.1	172	173	read	+
NZ_ABIZ01000001.1	254	255	read	+
NZ_ABIZ01000001.1	145	146	read	+
NZ_ABIZ01000001.1	262	263	read	+
NZ_ABIZ01000001.1	162	163	read	+
NZ_ABIZ01000001.1	276	277	read	+
NZ_ABIZ01000001.1	176	177	read	+
NZ_ABIZ01000001.1	295	296	read	+
NZ_ABIZ01000001.1	200	201	read	+
NZ_ABIZ01000001.1	316	317	read	+
NZ_ABIZ01000001.1	329	330	read	+
NZ_ABIZ01000001.1	215	216	read	+
NZ_ABIZ01000001.1	336	337	read	+
NZ_ABIZ01000001.1	338	339	read	+
NZ_ABIZ01000001.1	341	342	read	+
NZ_ABIZ01000001.1	235	236	read	+
NZ_ABIZ01000001.1	355	356	read	+
NZ_ABIZ01000001.1	241	242	read	+
NZ_ABIZ01000001.1	360	361	read	+
NZ_ABIZ01000001.1	246	247	read	+
NZ_ABIZ01000001.1	375	376	read	+
NZ_ABIZ01000001.1	378	379	read	+
NZ_ABIZ01000001.1	380	381	read	+
NZ_ABIZ01000001.1	267	268	read	+
NZ_ABIZ01000001.1	389	390	read	+
NZ_ABIZ01000001.1	385	386	read	+
NZ_ABIZ01000001.1	293	294	read	+
NZ_ABIZ01000001.1	408	409	read	+
NZ_ABIZ01000001.1	410	411	read	+
NZ_ABIZ01000001.1	404	405	read	+
NZ_ABIZ01000001.1	302	303	read	+
NZ_ABIZ01000001.1	308	309	read	+
NZ_ABIZ01000001.1	318	319	read	+
NZ_ABIZ01000001.1	436	437	read	+
NZ_ABIZ01000001.1	443	444	read	+
NZ_ABIZ01000001.1	333	334	read	+
NZ_ABIZ01000001.1	451	452	read	+
NZ_ABIZ01000001.1	347	348	read	+
NZ_ABIZ01000001.1	464	465	read	+
NZ_ABIZ01000001.1	352	353	read	+
NZ_ABIZ01000001.1	376	377	read	+
NZ_ABIZ01000001.1	471	472	read	+
NZ_ABIZ01000001.1	357	358	read	+
NZ_ABIZ01000001.1	472	473	read	+
NZ_ABIZ01000001.1	367	368	read	+
NZ_ABIZ01000001.1	392	393	read	+
NZ_ABIZ01000001.1	504	505	read	+
NZ_ABIZ01000001.1	509	510	read	+
NZ_ABIZ01000001.1	517	518	read	+
NZ_ABIZ01000001.1	413	414	read	+
NZ_ABIZ01000001.1	530	531	read	+
NZ_ABIZ01000001.1	433	434	read	+
NZ_ABIZ01000001.1	548	549	read	+
NZ_ABIZ01000001.1	435	436	read	+
NZ_ABIZ01000001.1	555	556	read	+
NZ_ABIZ01000001.1	560	561	read	+
NZ_ABIZ01000001.1	456	457	read	+
NZ_ABIZ01000001.1	463	464	read	+
NZ_ABIZ01000001.1	582	583	read	+
NZ_ABIZ01000001.1	592	593	read	+
NZ_ABIZ01000001.1	593	594	read	+
NZ_ABIZ01000001.1	601	602	read	+
NZ_ABIZ01000001.1	602	603	read	+
NZ_ABIZ01000001.1	581	582	read	+
NZ_ABIZ01000001.1	496	497	read	+
NZ_ABIZ01000001.1	612	613	read	+
NZ_ABIZ01000001.1	623	624	read	+
NZ_ABIZ01000001.1	594	595	read	+
NZ_ABIZ01000001.1	522	523	read	+
NZ_ABIZ01000001.1	552	553	read	+
NZ_ABIZ01000001.1	652	653	read	+
NZ_ABIZ01000001.1	574	575	read	+
NZ_ABIZ01000001.1	584	585	read	+
NZ_ABIZ01000001.1	705	706	read	+
NZ_ABIZ01000001.1	711	712	read	+
NZ_ABIZ01000001.1	732	733	read	+
NZ_ABIZ01000001.1	626	627	read	+
NZ_ABIZ01000001.1	639	640	read	+
NZ_ABIZ01000001.1	764	765	read	+
NZ_ABIZ01000001.1	675	676	read	+
NZ_ABIZ01000001.1	773	774	read	+
NZ_ABIZ01000001.1	691	692	read	+
NZ_ABIZ01000001.1	697	698	read	+
NZ_ABIZ01000001.1	702	703	read	+
NZ_ABIZ01000001.1	780	781	read	+
NZ_ABIZ01000001.1	718	719	read	+
NZ_ABIZ01000001.1	843	844	read	+
NZ_ABIZ01000001.1	747	748	read	+
NZ_ABIZ01000001.1	876	877	read	+
NZ_ABIZ01000001.1	879	880	read	+
NZ_ABIZ01000001.1	853	854	read	+
NZ_ABIZ01000001.1	888	889	read	+
NZ_ABIZ01000001.1	896	897	read	+
NZ_ABIZ01000001.1	789	790	read	+
NZ_ABIZ01000001.1	794	795	read	+
NZ_ABIZ01000001.1	799	800	read	+
NZ_ABIZ01000001.1	868	869	read	+
NZ_ABIZ01000001.1	933	934	read	+
NZ_ABIZ01000001.1	938	939	read	+
NZ_ABIZ01000001.1	954	955	read	+
NZ_ABIZ01000001.1	971	972	read	+
NZ_ABIZ01000001.1	870	871	read	+
NZ_ABIZ01000001.1	987	988	read	+
NZ_ABIZ01000001.1	875	876	read	+
NZ_ABIZ01000001.1	880	881	read	+
NZ_ABIZ01000001.1	882	883	read	+
NZ_ABIZ01000001.1	903	904	read	+
NZ_ABIZ01000001.1	1026	1027	read	+
NZ_ABIZ01000001.1	1031	1032	read	+
NZ_ABIZ01000001.1	1036	1037	read	+
NZ_ABIZ01000001.1	925	926	read	+
NZ_ABIZ01000001.1	930	931	read	+
NZ_ABIZ01000001.1	946	947	read	+
NZ_ABIZ01000001.1	1016	1017	read	+
NZ_ABIZ01000001.1	951	952	read	+
NZ_ABIZ01000001.1	957	958	read	+
NZ_ABIZ01000001.1	1085	1086	read	+
NZ_ABIZ01000001.1	979	980	read	+
NZ_ABIZ01000001.1	1008	1009	read	+
NZ_ABIZ01000001.1	1065	1066	read	+
NZ_ABIZ01000001.1	1018	1019	read	+
NZ_ABIZ01000001.1	1140	1141	read	+
NZ_ABIZ01000001.1	1086	1087	read	+
NZ_ABIZ01000001.1	1181	1182	read	+
NZ_ABIZ01000001.1	1071	1072	read	+
NZ_ABIZ01000001.1	1189	1190	read	+
NZ_ABIZ01000001.1	1082	1083	read	+
NZ_ABIZ01000001.1	1087	1088	read	+
NZ_ABIZ01000001.1	1092	1093	read	+
NZ_ABIZ01000001.1	1208	1209	read	+
NZ_ABIZ01000001.1	1095	1096	read	+
NZ_ABIZ01000001.1	1227	1228	read	+
NZ_ABIZ01000001.1	1165	1166	read	+
NZ_ABIZ01000001.1	1133	1134	read	+
NZ_ABIZ01000001.1	1137	1138	read	+
NZ_ABIZ01000001.1	1142	1143	read	+
NZ_ABIZ01000001.1	1152	1153	read	+
NZ_ABIZ01000001.1	1268	1269	read	+
NZ_ABIZ01000001.1	1287	1288	read	+
NZ_ABIZ01000001.1	1320	1321	read	+
NZ_ABIZ01000001.1	1277	1278	read	+
NZ_ABIZ01000001.1	1223	1224	read	+
NZ_ABIZ01000001.1	1237	1238	read	+
NZ_ABIZ01000001.1	1241	1242	read	+
NZ_ABIZ01000001.1	1242	1243	read	+
NZ_ABIZ01000001.1	1341	1342	read	+
NZ_ABIZ01000001.1	1256	1257	read	+
NZ_ABIZ01000001.1	1260	1261	read	+
NZ_ABIZ01000001.1	1377	1378	read	+
NZ_ABIZ01000001.1	1382	1383	read	+
NZ_ABIZ01000001.1	1386	1387	read	+
NZ_ABIZ01000001.1	1393	1394	read	+
NZ_ABIZ01000001.1	1401	1402	read	+
NZ_ABIZ01000001.1	1407	1408	read	+
NZ_ABIZ01000001.1	1330	1331	read	+
NZ_ABIZ01000001.1	1303	1304	read	+
NZ_ABIZ01000001.1	1322	1323	read	+
NZ_ABIZ01000001.1	1438	1439	read	+
NZ_ABIZ01000001.1	1436	1437	read	+
NZ_ABIZ01000001.1	1333	1334	read	+
NZ_ABIZ01000001.1	1461	1462	read	+
NZ_ABIZ01000001.1	1474	1475	read	+
NZ_ABIZ01000001.1	1482	1483	read	+
NZ_ABIZ01000001.1	1485	1486	read	+
NZ_ABIZ01000001.1	1487	1488	read	+
NZ_ABIZ01000001.1	1492	1493	read	+
NZ_ABIZ01000001.1	1378	1379	read	+
NZ_ABIZ01000001.1	1399	1400	read	+
NZ_ABIZ01000001.1	1516	1517	read	+
NZ_ABIZ01000001.1	1409	1410	read	+
NZ_ABIZ01000001.1	1428	1429	read	+
NZ_ABIZ01000001.1	1433	1434	read	+
NZ_ABIZ01000001.1	1435	1436	read	+
NZ_ABIZ01000001.1	1562	1563	read	+
NZ_ABIZ01000001.1	1453	1454	read	+
NZ_ABIZ01000001.1	1466	1467	read	+
NZ_ABIZ01000001.1	1585	1586	read	+
NZ_ABIZ01000001.1	1477	1478	read	+
NZ_ABIZ01000001.1	1479	1480	read	+
NZ_ABIZ01000001.1	1484	1485	read	+
NZ_ABIZ01000001.1	1607	1608	read	+
NZ_ABIZ01000001.1	1512	1513	read	+
NZ_ABIZ01000001.1	1583	1584	read	+
NZ_ABIZ01000001.1	1637	1638	read	+
NZ_ABIZ01000001.1	1638	1639	read	+
NZ_ABIZ01000001.1	1630	1631	read	+
NZ_ABIZ01000001.1	1657	1658	read	+
NZ_ABIZ01000001.1	1554	1555	read	+
NZ_ABIZ01000001.1	1577	1578	read	+
NZ_ABIZ01000001.1	1559	1560	read	+
NZ_ABIZ01000001.1	1564	1565	read	+
NZ_ABIZ01000001.1	1679	1680	read	+
NZ_ABIZ01000001.1	1574	1575	read	+
NZ_ABIZ01000001.1	1575	1576	read	+
NZ_ABIZ01000001.1	1700	1701	read	+
NZ_ABIZ01000001.1	1662	1663	read	+
NZ_ABIZ01000001.1	1591	1592	read	+
NZ_ABIZ01000001.1	1706	1707	read	+
NZ_ABIZ01000001.1	1621	1622	read	+
NZ_ABIZ01000001.1	1622	1623	read	+
NZ_ABIZ01000001.1	1739	1740	read	+
NZ_ABIZ01000001.1	1629	1630	read	+
NZ_ABIZ01000001.1	1754	1755	read	+
NZ_ABIZ01000001.1	1759	1760	read	+
NZ_ABIZ01000001.1	1764	1765	read	+
NZ_ABIZ01000001.1	1661	1662	read	+
NZ_ABIZ01000001.1	1663	1664	read	+
NZ_ABIZ01000001.1	1673	1674	read	+
NZ_ABIZ01000001.1	1682	1683	read	+
NZ_ABIZ01000001.1	1799	1800	read	+
NZ_ABIZ01000001.1	1801	1802	read	+
NZ_ABIZ01000001.1	1824	1825	read	+
NZ_ABIZ01000001.1	1844	1845	read	+
NZ_ABIZ01000001.1	1731	1732	read	+
NZ_ABIZ01000001.1	1736	1737	read	+
NZ_ABIZ01000001.1	1741	1742	read	+
NZ_ABIZ01000001.1	1746	1747	read	+
NZ_ABIZ01000001.1	1751	1752	read	+
NZ_ABIZ01000001.1	1868	1869	read	+
NZ_ABIZ01000001.1	1871	1872	read	+
NZ_ABIZ01000001.1	1874	1875	read	+
NZ_ABIZ01000001.1	1889	1890	read	+
NZ_ABIZ01000001.1	1897	1898	read	+
NZ_ABIZ01000001.1	1909	1910	read	+
NZ_ABIZ01000001.1	1921	1922	read	+
NZ_ABIZ01000001.1	1823	1824	read	+
NZ_ABIZ01000001.1	1919	1920	read	+
NZ_ABIZ01000001.1	1836	1837	read	+
NZ_ABIZ01000001.1	1838	1839	read	+
NZ_ABIZ01000001.1	1956	1957	read	+
NZ_ABIZ01000001.1	1846	1847	read	+
NZ_ABIZ01000001.1	1856	1857	read	+
NZ_ABIZ01000001.1	1977	1978	read	+
NZ_ABIZ01000001.1	1863	1864	read	+
NZ_ABIZ01000001.1	1996	1997	read	+
NZ_ABIZ01000001.1	1972	1973	read	+
NZ_ABIZ01000001.1	1901	1902	read	+
NZ_ABIZ01000001.1	2020	2021	read	+
NZ_ABIZ01000001.1	2021	2022	read	+
NZ_ABIZ01000001.1	2038	2039	read	+
NZ_ABIZ01000001.1	1964	1965	read	+
NZ_ABIZ01000001.1	2013	2014	read	+
NZ_ABIZ01000001.1	2030	2031	read	+
NZ_ABIZ01000001.1	2031	2032	read	+
NZ_ABIZ01000001.1	2115	2116	read	+
NZ_ABIZ01000001.1	2066	2067	read	+
NZ_ABIZ01000001.1	2163	2164	read	+
NZ_ABIZ01000001.1	2194	2195	read	+
NZ_ABIZ01000001.1	2216	2217	read	+
NZ_ABIZ01000001.1	2221	2222	read	+
NZ_ABIZ01000001.1	2226	2227	read	+
NZ_ABIZ01000001.1	2231	2232	read	+
NZ_ABIZ01000001.1	2119	2120	read	+
NZ_ABIZ01000001.1	2133	2134	read	+
NZ_ABIZ01000001.1	2260	2261	read	+
NZ_ABIZ01000001.1	2155	2156	read	+
NZ_ABIZ01000001.1	2291	2292	read	+
NZ_ABIZ01000001.1	2186	2187	read	+
NZ_ABIZ01000001.1	2305	2306	read	+
NZ_ABIZ01000001.1	2315	2316	read	+
NZ_ABIZ01000001.1	2208	2209	read	+
NZ_ABIZ01000001.1	2213	2214	read	+
NZ_ABIZ01000001.1	2222	2223	read	+
NZ_ABIZ01000001.1	2252	2253	read	+
NZ_ABIZ01000001.1	2283	2284	read	+
NZ_ABIZ01000001.1	2284	2285	read	+
NZ_ABIZ01000001.1	2288	2289	read	+
NZ_ABIZ01000001.1	2344	2345	read	+
NZ_ABIZ01000001.1	2293	2294	read	+
NZ_ABIZ01000001.1	2297	2298	read	+
NZ_ABIZ01000001.1	2307	2308	read	+
NZ_ABIZ01000001.1	2427	2428	read	+
NZ_ABIZ01000001.1	2405	2406	read	+
NZ_ABIZ01000001.1	2446	2447	read	+
NZ_ABIZ01000001.1	2342	2343	read	+
NZ_ABIZ01000001.1	2460	2461	read	+
NZ_ABIZ01000001.1	2471	2472	read	+
NZ_ABIZ01000001.1	2473	2474	read	+
NZ_ABIZ01000001.1	2478	2479	read	+
NZ_ABIZ01000001.1	2365	2366	read	+
NZ_ABIZ01000001.1	2482	2483	read	+
NZ_ABIZ01000001.1	2483	2484	read	+
NZ_ABIZ01000001.1	2490	2491	read	+
NZ_ABIZ01000001.1	2502	2503	read	+
NZ_ABIZ01000001.1	2517	2518	read	+
NZ_ABIZ01000001.1	2522	2523	read	+
NZ_ABIZ01000001.1	2527	2528	read	+
NZ_ABIZ01000001.1	2417	2418	read	+
NZ_ABIZ01000001.1	2532	2533	read	+
NZ_ABIZ01000001.1	2419	2420	read	+
NZ_ABIZ01000001.1	2422	2423	read	+
NZ_ABIZ01000001.1	2546	2547	read	+
NZ_ABIZ01000001.1	2432	2433	read	+
NZ_ABIZ01000001.1	2551	2552	read	+
NZ_ABIZ01000001.1	2438	2439	read	+
NZ_ABIZ01000001.1	2549	2550	read	+
NZ_ABIZ01000001.1	2559	2560	read	+
NZ_ABIZ01000001.1	2463	2464	read	+
NZ_ABIZ01000001.1	2579	2580	read	+
NZ_ABIZ01000001.1	2465	2466	read	+
NZ_ABIZ01000001.1	2470	2471	read	+
NZ_ABIZ01000001.1	2581	2582	read	+
NZ_ABIZ01000001.1	2474	2475	read	+
NZ_ABIZ01000001.1	2475	2476	read	+
NZ_ABIZ01000001.1	2595	2596	read	+
NZ_ABIZ01000001.1	2594	2595	read	+
NZ_ABIZ01000001.1	2494	2495	read	+
NZ_ABIZ01000001.1	2612	2613	read	+
NZ_ABIZ01000001.1	2618	2619	read	+
NZ_ABIZ01000001.1	2514	2515	read	+
NZ_ABIZ01000001.1	2515	2516	read	+
NZ_ABIZ01000001.1	2519	2520	read	+
NZ_ABIZ01000001.1	2538	2539	read	+
NZ_ABIZ01000001.1	2543	2544	read	+
NZ_ABIZ01000001.1	2662	2663	read	+
NZ_ABIZ01000001.1	2668	2669	read	+
NZ_ABIZ01000001.1	2558	2559	read	+
NZ_ABIZ01000001.1	2676	2677	read	+
NZ_ABIZ01000001.1	2566	2567	read	+
NZ_ABIZ01000001.1	2571	2572	read	+
NZ_ABIZ01000001.1	2586	2587	read	+
NZ_ABIZ01000001.1	2704	2705	read	+
NZ_ABIZ01000001.1	2709	2710	read	+
NZ_ABIZ01000001.1	2718	2719	read	+
NZ_ABIZ01000001.1	2606	2607	read	+
NZ_ABIZ01000001.1	2728	2729	read	+
NZ_ABIZ01000001.1	2614	2615	read	+
NZ_ABIZ01000001.1	2741	2742	read	+
NZ_ABIZ01000001.1	2747	2748	read	+
NZ_ABIZ01000001.1	2703	2704	read	+
NZ_ABIZ01000001.1	2636	2637	read	+
NZ_ABIZ01000001.1	2768	2769	read	+
NZ_ABIZ01000001.1	2660	2661	read	+
NZ_ABIZ01000001.1	2779	2780	read	+
NZ_ABIZ01000001.1	2701	2702	read	+
NZ_ABIZ01000001.1	2821	2822	read	+
NZ_ABIZ01000001.1	2710	2711	read	+
NZ_ABIZ01000001.1	2826	2827	read	+
NZ_ABIZ01000001.1	2720	2721	read	+
NZ_ABIZ01000001.1	2733	2734	read	+
NZ_ABIZ01000001.1	2739	2740	read	+
NZ_ABIZ01000001.1	2875	2876	read	+
NZ_ABIZ01000001.1	2877	2878	read	+
NZ_ABIZ01000001.1	2883	2884	read	+
NZ_ABIZ01000001.1	2887	2888	read	+
NZ_ABIZ01000001.1	2776	2777	read	+
NZ_ABIZ01000001.1	2893	2894	read	+
NZ_ABIZ01000001.1	2902	2903	read	+
NZ_ABIZ01000001.1	2792	2793	read	+
NZ_ABIZ01000001.1	2907	2908	read	+
NZ_ABIZ01000001.1	2803	2804	read	+
NZ_ABIZ01000001.1	2930	2931	read	+
NZ_ABIZ01000001.1	2932	2933	read	+
NZ_ABIZ01000001.1	2818	2819	read	+
NZ_ABIZ01000001.1	2823	2824	read	+
NZ_ABIZ01000001.1	2848	2849	read	+
NZ_ABIZ01000001.1	2964	2965	read	+
NZ_ABIZ01000001.1	2973	2974	read	+
NZ_ABIZ01000001.1	2864	2865	read	+
NZ_ABIZ01000001.1	2869	2870	read	+
NZ_ABIZ01000001.1	2985	2986	read	+
NZ_ABIZ01000001.1	2874	2875	read	+
NZ_ABIZ01000001.1	2879	2880	read	+
NZ_ABIZ01000001.1	2885	2886	read	+
NZ_ABIZ01000001.1	2894	2895	read	+
NZ_ABIZ01000001.1	3017	3018	read	+
NZ_ABIZ01000001.1	2910	2911	read	+
NZ_ABIZ01000001.1	2920	2921	read	+
NZ_ABIZ01000001.1	3050	3051	read	+
NZ_ABIZ01000001.1	3019	3020	read	+
NZ_ABIZ01000001.1	3063	3064	read	+
NZ_ABIZ01000001.1	2956	2957	read	+
NZ_ABIZ01000001.1	2958	2959	read	+
NZ_ABIZ01000001.1	3080	3081	read	+
NZ_ABIZ01000001.1	3095	3096	read	+
NZ_ABIZ01000001.1	3102	3103	read	+
NZ_ABIZ01000001.1	3105	3106	read	+
NZ_ABIZ01000001.1	3120	3121	read	+
NZ_ABIZ01000001.1	3009	3010	read	+
NZ_ABIZ01000001.1	3011	3012	read	+
NZ_ABIZ01000001.1	3042	3043	read	+
NZ_ABIZ01000001.1	3164	3165	read	+
NZ_ABIZ01000001.1	3183	3184	read	+
NZ_ABIZ01000001.1	3072	3073	read	+
NZ_ABIZ01000001.1	3077	3078	read	+
NZ_ABIZ01000001.1	3087	3088	read	+
NZ_ABIZ01000001.1	3206	3207	read	+
NZ_ABIZ01000001.1	3094	3095	read	+
NZ_ABIZ01000001.1	3211	3212	read	+
NZ_ABIZ01000001.1	3213	3214	read	+
NZ_ABIZ01000001.1	3219	3220	read	+
NZ_ABIZ01000001.1	3234	3235	read	+
NZ_ABIZ01000001.1	3122	3123	read	+
NZ_ABIZ01000001.1	3124	3125	read	+
NZ_ABIZ01000001.1	3243	3244	read	+
NZ_ABIZ01000001.1	3263	3264	read	+
NZ_ABIZ01000001.1	3156	3157	read	+
NZ_ABIZ01000001.1	3284	3285	read	+
NZ_ABIZ01000001.1	3175	3176	read	+
NZ_ABIZ01000001.1	3297	3298	read	+
NZ_ABIZ01000001.1	3312	3313	read	+
NZ_ABIZ01000001.1	3198	3199	read	+
NZ_ABIZ01000001.1	3203	3204	read	+
NZ_ABIZ01000001.1	3205	3206	read	+
NZ_ABIZ01000001.1	3327	3328	read	+
NZ_ABIZ01000001.1	3330	3331	read	+
NZ_ABIZ01000001.1	3366	3367	read	+
NZ_ABIZ01000001.1	3255	3256	read	+
NZ_ABIZ01000001.1	3265	3266	read	+
NZ_ABIZ01000001.1	3270	3271	read	+
NZ_ABIZ01000001.1	3289	3290	read	+
NZ_ABIZ01000001.1	3410	3411	read	+
NZ_ABIZ01000001.1	3414	3415	read	+
NZ_ABIZ01000001.1	3412	3413	read	+
NZ_ABIZ01000001.1	3428	3429	read	+
NZ_ABIZ01000001.1	3319	3320	read	+
NZ_ABIZ01000001.1	3322	3323	read	+
NZ_ABIZ01000001.1	3447	3448	read	+
NZ_ABIZ01000001.1	3392	3393	read	+
NZ_ABIZ01000001.1	3495	3496	read	+
NZ_ABIZ01000001.1	3520	3521	read	+
NZ_ABIZ01000001.1	3439	3440	read	+
NZ_ABIZ01000001.1	3556	3557	read	+
NZ_ABIZ01000001.1	3557	3558	read	+
NZ_ABIZ01000001.1	3566	3567	read	+
NZ_ABIZ01000001.1	3571	3572	read	+
NZ_ABIZ01000001.1	3576	3577	read	+
NZ_ABIZ01000001.1	3589	3590	read	+
NZ_ABIZ01000001.1	3608	3609	read	+
NZ_ABIZ01000001.1	3512	3513	read	+
NZ_ABIZ01000001.1	3548	3549	read	+
NZ_ABIZ01000001.1	3558	3559	read	+
NZ_ABIZ01000001.1	3593	3594	read	+
NZ_ABIZ01000001.1	3600	3601	read	+
NZ_ABIZ01000001.1	3616	3617	read	+
NZ_ABIZ01000001.1	3740	3741	read	+
NZ_ABIZ01000001.1	3732	3733	read	+
NZ_ABIZ01000001.1	3726	3727	read	+
NZ_ABIZ01000001.1	3747	3748	read	+
NZ_ABIZ01000001.1	3758	3759	read	+
NZ_ABIZ01000001.1	3701	3702	read	+
NZ_ABIZ01000001.1	3780	3781	read	+
NZ_ABIZ01000001.1	3819	3820	read	+
NZ_ABIZ01000001.1	3821	3822	read	+
NZ_ABIZ01000001.1	3718	3719	read	+
NZ_ABIZ01000001.1	3852	3853	read	+
NZ_ABIZ01000001.1	3752	3753	read	+
NZ_ABIZ01000001.1	3772	3773	read	+
NZ_ABIZ01000001.1	3895	3896	read	+
NZ_ABIZ01000001.1	3894	3895	read	+
NZ_ABIZ01000001.1	3905	3906	read	+
NZ_ABIZ01000001.1	3911	3912	read	+
NZ_ABIZ01000001.1	3915	3916	read	+
NZ_ABIZ01000001.1	3921	3922	read	+
NZ_ABIZ01000001.1	3812	3813	read	+
NZ_ABIZ01000001.1	3928	3929	read	+
NZ_ABIZ01000001.1	3948	3949	read	+
NZ_ABIZ01000001.1	3844	3845	read	+
NZ_ABIZ01000001.1	3929	3930	read	+
NZ_ABIZ01000001.1	3871	3872	read	+
NZ_ABIZ01000001.1	3887	3888	read	+
NZ_ABIZ01000001.1	3897	3898	read	+
NZ_ABIZ01000001.1	3903	3904	read	+
NZ_ABIZ01000001.1	3920	3921	read	+
NZ_ABIZ01000001.1	3940	3941	read	+
NZ_ABIZ01000001.1	4059	4060	read	+
NZ_ABIZ01000001.1	4332	4333	read	+
NZ_ABIZ01000001.1	4374	4375	read	+
NZ_ABIZ01000001.1	4670	4671	read	+
NZ_ABIZ01000001.1	4912	4913	read	+
NZ_ABIZ01000001.1	4935	4936	read	+
NZ_ABIZ01000001.1	4982	4983	read	+
NZ_ABIZ01000001.1	4879	4880	read	+
NZ_ABIZ01000001.1	4999	5000	read	+
NZ_ABIZ01000001.1	4922	4923	read	+
NZ_ABIZ01000001.1	4914	4915	read	+
NZ_ABIZ01000001.1	5034	5035	read	+
NZ_ABIZ01000001.1	5045	5046	read	+
NZ_ABIZ01000001.1	5058	5059	read	+
NZ_ABIZ01000001.1	5063	5064	read	+
NZ_ABIZ01000001.1	5068	5069	read	+
NZ_ABIZ01000001.1	5035	5036	read	+
NZ_ABIZ01000001.1	5088	5089	read	+
NZ_ABIZ01000001.1	5093	5094	read	+
NZ_ABIZ01000001.1	4991	4992	read	+
NZ_ABIZ01000001.1	5079	5080	read	+
NZ_ABIZ01000001.1	5027	5028	read	+
NZ_ABIZ01000001.1	5043	5044	read	+
NZ_ABIZ01000001.1	5136	5137	read	+
NZ_ABIZ01000001.1	5048	5049	read	+
NZ_ABIZ01000001.1	5050	5051	read	+
NZ_ABIZ01000001.1	5060	5061	read	+
NZ_ABIZ01000001.1	5080	5081	read	+
NZ_ABIZ01000001.1	5197	5198	read	+
NZ_ABIZ01000001.1	5085	5086	read	+
NZ_ABIZ01000001.1	5223	5224	read	+
NZ_ABIZ01000001.1	5288	5289	read	+
NZ_ABIZ01000001.1	5305	5306	read	+
NZ_ABIZ01000001.1	5306	5307	read	+
NZ_ABIZ01000001.1	5325	5326	read	+
NZ_ABIZ01000001.1	5327	5328	read	+
NZ_ABIZ01000001.1	5330	5331	read	+
NZ_ABIZ01000001.1	5335	5336	read	+
NZ_ABIZ01000001.1	5234	5235	read	+
NZ_ABIZ01000001.1	5354	5355	read	+
NZ_ABIZ01000001.1	5245	5246	read	+
NZ_ABIZ01000001.1	5364	5365	read	+
NZ_ABIZ01000001.1	5388	5389	read	+
NZ_ABIZ01000001.1	5298	5299	read	+
NZ_ABIZ01000001.1	5307	5308	read	+
NZ_ABIZ01000001.1	5423	5424	read	+
NZ_ABIZ01000001.1	5312	5313	read	+
NZ_ABIZ01000001.1	5317	5318	read	+
NZ_ABIZ01000001.1	5322	5323	read	+
NZ_ABIZ01000001.1	5446	5447	read	+
NZ_ABIZ01000001.1	5332	5333	read	+
NZ_ABIZ01000001.1	5334	5335	read	+
NZ_ABIZ01000001.1	5344	5345	read	+
NZ_ABIZ01000001.1	5387	5388	read	+
NZ_ABIZ01000001.1	5468	5469	read	+
NZ_ABIZ01000001.1	5356	5357	read	+
NZ_ABIZ01000001.1	5362	5363	read	+
NZ_ABIZ01000001.1	5374	5375	read	+
NZ_ABIZ01000001.1	5381	5382	read	+
NZ_ABIZ01000001.1	5384	5385	read	+
NZ_ABIZ01000001.1	5403	5404	read	+
NZ_ABIZ01000001.1	5424	5425	read	+
NZ_ABIZ01000001.1	5548	5549	read	+
NZ_ABIZ01000001.1	5501	5502	read	+
NZ_ABIZ01000001.1	5535	5536	read	+
NZ_ABIZ01000001.1	5438	5439	read	+
NZ_ABIZ01000001.1	5558	5559	read	+
NZ_ABIZ01000001.1	5523	5524	read	+
NZ_ABIZ01000001.1	5527	5528	read	+
NZ_ABIZ01000001.1	5546	5547	read	+
NZ_ABIZ01000001.1	5550	5551	read	+
NZ_ABIZ01000001.1	5698	5699	read	+
NZ_ABIZ01000001.1	5740	5741	read	+
NZ_ABIZ01000001.1	5979	5980	read	+
NZ_ABIZ01000001.1	6107	6108	read	+
NZ_ABIZ01000001.1	6026	6027	read	+
NZ_ABIZ01000001.1	6176	6177	read	+
NZ_ABIZ01000001.1	6333	6334	read	+
NZ_ABIZ01000001.1	6334	6335	read	+
NZ_ABIZ01000001.1	6241	6242	read	+
NZ_ABIZ01000001.1	6271	6272	read	+
NZ_ABIZ01000001.1	6440	6441	read	+
NZ_ABIZ01000001.1	6680	6681	read	+
NZ_ABIZ01000001.1	6717	6718	read	+
NZ_ABIZ01000001.1	6648	6649	read	+
NZ_ABIZ01000001.1	6667	6668	read	+
NZ_ABIZ01000001.1	6672	6673	read	+
NZ_ABIZ01000001.1	6800	6801	read	+
NZ_ABIZ01000001.1	6703	6704	read	+
NZ_ABIZ01000001.1	6821	6822	read	+
NZ_ABIZ01000001.1	6712	6713	read	+
NZ_ABIZ01000001.1	6859	6860	read	+
NZ_ABIZ01000001.1	6928	6929	read	+
NZ_ABIZ01000001.1	7086	7087	read	+
NZ_ABIZ01000001.1	7398	7399	read	+
NZ_ABIZ01000001.1	7431	7432	read	+
NZ_ABIZ01000001.1	7417	7418	read	+
NZ_ABIZ01000001.1	7453	7454	read	+
NZ_ABIZ01000001.1	7343	7344	read	+
NZ_ABIZ01000001.1	7489	7490	read	+
NZ_ABIZ01000001.1	7441	7442	read	+
NZ_ABIZ01000001.1	7500	7501	read	+
NZ_ABIZ01000001.1	7504	7505	read	+
NZ_ABIZ01000001.1	7390	7391	read	+
NZ_ABIZ01000001.1	7401	7402	read	+
NZ_ABIZ01000001.1	7409	7410	read	+
NZ_ABIZ01000001.1	7541	7542	read	+
NZ_ABIZ01000001.1	7545	7546	read	+
NZ_ABIZ01000001.1	7433	7434	read	+
NZ_ABIZ01000001.1	7443	7444	read	+
NZ_ABIZ01000001.1	7559	7560	read	+
NZ_ABIZ01000001.1	7573	7574	read	+
NZ_ABIZ01000001.1	7578	7579	read	+
NZ_ABIZ01000001.1	7481	7482	read	+
NZ_ABIZ01000001.1	7487	7488	read	+
NZ_ABIZ01000001.1	7496	7497	read	+
NZ_ABIZ01000001.1	7650	7651	read	+
NZ_ABIZ01000001.1	7537	7538	read	+
NZ_ABIZ01000001.1	7613	7614	read	+
NZ_ABIZ01000001.1	7565	7566	read	+
NZ_ABIZ01000001.1	7696	7697	read	+
NZ_ABIZ01000001.1	7606	7607	read	+
NZ_ABIZ01000001.1	7611	7612	read	+
NZ_ABIZ01000001.1	7727	7728	read	+
NZ_ABIZ01000001.1	7621	7622	read	+
NZ_ABIZ01000001.1	7642	7643	read	+
NZ_ABIZ01000001.1	7770	7771	read	+
NZ_ABIZ01000001.1	7659	7660	read	+
NZ_ABIZ01000001.1	7661	7662	read	+
NZ_ABIZ01000001.1	7791	7792	read	+
NZ_ABIZ01000001.1	7804	7805	read	+
NZ_ABIZ01000001.1	7811	7812	read	+
NZ_ABIZ01000001.1	7816	7817	read	+
NZ_ABIZ01000001.1	7703	7704	read	+
NZ_ABIZ01000001.1	7739	7740	read	+
NZ_ABIZ01000001.1	7719	7720	read	+
NZ_ABIZ01000001.1	7849	7850	read	+
NZ_ABIZ01000001.1	7735	7736	read	+
NZ_ABIZ01000001.1	7788	7789	read	+
NZ_ABIZ01000001.1	7859	7860	read	+
NZ_ABIZ01000001.1	7861	7862	read	+
NZ_ABIZ01000001.1	7762	7763	read	+
NZ_ABIZ01000001.1	7851	7852	read	+
NZ_ABIZ01000001.1	7783	7784	read	+
NZ_ABIZ01000001.1	7798	7799	read	+
NZ_ABIZ01000001.1	7803	7804	read	+
NZ_ABIZ01000001.1	7808	7809	read	+
NZ_ABIZ01000001.1	7818	7819	read	+
NZ_ABIZ01000001.1	7825	7826	read	+
NZ_ABIZ01000001.1	7839	7840	read	+
NZ_ABIZ01000001.1	7841	7842	read	+
NZ_ABIZ01000001.1	7846	7847	read	+
NZ_ABIZ01000001.1	7853	7854	read	+
NZ_ABIZ01000001.1	7878	7879	read	+
NZ_ABIZ01000001.1	7892	7893	read	+
NZ_ABIZ01000001.1	8042	8043	read	+
NZ_ABIZ01000001.1	8102	8103	read	+
NZ_ABIZ01000001.1	8038	8039	read	+
NZ_ABIZ01000001.1	8289	8290	read	+
NZ_ABIZ01000001.1	8211	8212	read	+
NZ_ABIZ01000001.1	8346	8347	read	+
NZ_ABIZ01000001.1	8634	8635	read	+
NZ_ABIZ01000001.1	8789	8790	read	+
NZ_ABIZ01000001.1	8799	8800	read	+
NZ_ABIZ01000001.1	8807	8808	read	+
NZ_ABIZ01000001.1	8822	8823	read	+
NZ_ABIZ01000001.1	8824	8825	read	+
NZ_ABIZ01000001.1	8826	8827	read	+
NZ_ABIZ01000001.1	8834	8835	read	+
NZ_ABIZ01000001.1	8846	8847	read	+
NZ_ABIZ01000001.1	8856	8857	read	+
NZ_ABIZ01000001.1	8748	8749	read	+
NZ_ABIZ01000001.1	8774	8775	read	+
NZ_ABIZ01000001.1	8781	8782	read	+
NZ_ABIZ01000001.1	8903	8904	read	+
NZ_ABIZ01000001.1	8791	8792	read	+
NZ_ABIZ01000001.1	8906	8907	read	+
NZ_ABIZ01000001.1	8908	8909	read	+
NZ_ABIZ01000001.1	8913	8914	read	+
NZ_ABIZ01000001.1	8804	8805	read	+
NZ_ABIZ01000001.1	8921	8922	read	+
NZ_ABIZ01000001.1	8927	8928	read	+
NZ_ABIZ01000001.1	8814	8815	read	+
NZ_ABIZ01000001.1	8818	8819	read	+
NZ_ABIZ01000001.1	8945	8946	read	+
NZ_ABIZ01000001.1	8937	8938	read	+
NZ_ABIZ01000001.1	8950	8951	read	+
NZ_ABIZ01000001.1	8838	8839	read	+
NZ_ABIZ01000001.1	8864	8865	read	+
NZ_ABIZ01000001.1	8997	8998	read	+
NZ_ABIZ01000001.1	9004	9005	read	+
NZ_ABIZ01000001.1	9011	9012	read	+
NZ_ABIZ01000001.1	8905	8906	read	+
NZ_ABIZ01000001.1	9016	9017	read	+
NZ_ABIZ01000001.1	9029	9030	read	+
NZ_ABIZ01000001.1	8919	8920	read	+
NZ_ABIZ01000001.1	9035	9036	read	+
NZ_ABIZ01000001.1	9040	9041	read	+
NZ_ABIZ01000001.1	8929	8930	read	+
NZ_ABIZ01000001.1	9065	9066	read	+
NZ_ABIZ01000001.1	9068	9069	read	+
NZ_ABIZ01000001.1	9075	9076	read	+
NZ_ABIZ01000001.1	8967	8968	read	+
NZ_ABIZ01000001.1	9012	9013	read	+
NZ_ABIZ01000001.1	8982	8983	read	+
NZ_ABIZ01000001.1	9099	9100	read	+
NZ_ABIZ01000001.1	9101	9102	read	+
NZ_ABIZ01000001.1	8989	8990	read	+
NZ_ABIZ01000001.1	8994	8995	read	+
NZ_ABIZ01000001.1	8995	8996	read	+
NZ_ABIZ01000001.1	8996	8997	read	+
NZ_ABIZ01000001.1	8998	8999	read	+
NZ_ABIZ01000001.1	9118	9119	read	+
NZ_ABIZ01000001.1	9006	9007	read	+
NZ_ABIZ01000001.1	9008	9009	read	+
NZ_ABIZ01000001.1	9013	9014	read	+
NZ_ABIZ01000001.1	9089	9090	read	+
NZ_ABIZ01000001.1	9018	9019	read	+
NZ_ABIZ01000001.1	9137	9138	read	+
NZ_ABIZ01000001.1	9027	9028	read	+
NZ_ABIZ01000001.1	9032	9033	read	+
NZ_ABIZ01000001.1	9149	9150	read	+
NZ_ABIZ01000001.1	9152	9153	read	+
NZ_ABIZ01000001.1	9043	9044	read	+
NZ_ABIZ01000001.1	9162	9163	read	+
NZ_ABIZ01000001.1	9048	9049	read	+
NZ_ABIZ01000001.1	9057	9058	read	+
NZ_ABIZ01000001.1	9069	9070	read	+
NZ_ABIZ01000001.1	9189	9190	read	+
NZ_ABIZ01000001.1	9091	9092	read	+
NZ_ABIZ01000001.1	9093	9094	read	+
NZ_ABIZ01000001.1	9214	9215	read	+
NZ_ABIZ01000001.1	9100	9101	read	+
NZ_ABIZ01000001.1	9228	9229	read	+
NZ_ABIZ01000001.1	9124	9125	read	+
NZ_ABIZ01000001.1	9240	9241	read	+
NZ_ABIZ01000001.1	9196	9197	read	+
NZ_ABIZ01000001.1	9250	9251	read	+
NZ_ABIZ01000001.1	9144	9145	read	+
NZ_ABIZ01000001.1	9154	9155	read	+
NZ_ABIZ01000001.1	9273	9274	read	+
NZ_ABIZ01000001.1	9286	9287	read	+
NZ_ABIZ01000001.1	9177	9178	read	+
NZ_ABIZ01000001.1	9195	9196	read	+
NZ_ABIZ01000001.1	9205	9206	read	+
NZ_ABIZ01000001.1	9220	9221	read	+
NZ_ABIZ01000001.1	9232	9233	read	+
NZ_ABIZ01000001.1	9234	9235	read	+
NZ_ABIZ01000001.1	9355	9356	read	+
NZ_ABIZ01000001.1	9242	9243	read	+
NZ_ABIZ01000001.1	9252	9253	read	+
NZ_ABIZ01000001.1	9376	9377	read	+
NZ_ABIZ01000001.1	9387	9388	read	+
NZ_ABIZ01000001.1	9410	9411	read	+
NZ_ABIZ01000001.1	9432	9433	read	+
NZ_ABIZ01000001.1	9330	9331	read	+
NZ_ABIZ01000001.1	9346	9347	read	+
NZ_ABIZ01000001.1	9472	9473	read	+
NZ_ABIZ01000001.1	9361	9362	read	+
NZ_ABIZ01000001.1	9488	9489	read	+
NZ_ABIZ01000001.1	9382	9383	read	+
NZ_ABIZ01000001.1	9500	9501	read	+
NZ_ABIZ01000001.1	9501	9502	read	+
NZ_ABIZ01000001.1	9506	9507	read	+
NZ_ABIZ01000001.1	9529	9530	read	+
NZ_ABIZ01000001.1	9424	9425	read	+
NZ_ABIZ01000001.1	9429	9430	read	+
NZ_ABIZ01000001.1	9561	9562	read	+
NZ_ABIZ01000001.1	9524	9525	read	+
NZ_ABIZ01000001.1	9464	9465	read	+
NZ_ABIZ01000001.1	9583	9584	read	+
NZ_ABIZ01000001.1	9590	9591	read	+
NZ_ABIZ01000001.1	9493	9494	read	+
NZ_ABIZ01000001.1	9558	9559	read	+
NZ_ABIZ01000001.1	9498	9499	read	+
NZ_ABIZ01000001.1	9550	9551	read	+
NZ_ABIZ01000001.1	9508	9509	read	+
NZ_ABIZ01000001.1	9623	9624	read	+
NZ_ABIZ01000001.1	9515	9516	read	+
NZ_ABIZ01000001.1	9655	9656	read	+
NZ_ABIZ01000001.1	9546	9547	read	+
NZ_ABIZ01000001.1	9661	9662	read	+
NZ_ABIZ01000001.1	9552	9553	read	+
NZ_ABIZ01000001.1	9556	9557	read	+
NZ_ABIZ01000001.1	9557	9558	read	+
NZ_ABIZ01000001.1	9687	9688	read	+
NZ_ABIZ01000001.1	9575	9576	read	+
NZ_ABIZ01000001.1	9580	9581	read	+
NZ_ABIZ01000001.1	9592	9593	read	+
NZ_ABIZ01000001.1	9709	9710	read	+
NZ_ABIZ01000001.1	9716	9717	read	+
NZ_ABIZ01000001.1	9619	9620	read	+
NZ_ABIZ01000001.1	9743	9744	read	+
NZ_ABIZ01000001.1	9630	9631	read	+
NZ_ABIZ01000001.1	9750	9751	read	+
NZ_ABIZ01000001.1	9643	9644	read	+
NZ_ABIZ01000001.1	9761	9762	read	+
NZ_ABIZ01000001.1	9647	9648	read	+
NZ_ABIZ01000001.1	9766	9767	read	+
NZ_ABIZ01000001.1	9653	9654	read	+
NZ_ABIZ01000001.1	9660	9661	read	+
NZ_ABIZ01000001.1	9782	9783	read	+
NZ_ABIZ01000001.1	9679	9680	read	+
NZ_ABIZ01000001.1	9680	9681	read	+
NZ_ABIZ01000001.1	9797	9798	read	+
NZ_ABIZ01000001.1	9803	9804	read	+
NZ_ABIZ01000001.1	9692	9693	read	+
NZ_ABIZ01000001.1	9808	9809	read	+
NZ_ABIZ01000001.1	9815	9816	read	+
NZ_ABIZ01000001.1	9701	9702	read	+
NZ_ABIZ01000001.1	9792	9793	read	+
NZ_ABIZ01000001.1	9735	9736	read	+
NZ_ABIZ01000001.1	9753	9754	read	+
NZ_ABIZ01000001.1	9764	9765	read	+
NZ_ABIZ01000001.1	9883	9884	read	+
NZ_ABIZ01000001.1	9774	9775	read	+
NZ_ABIZ01000001.1	9784	9785	read	+
NZ_ABIZ01000001.1	9789	9790	read	+
NZ_ABIZ01000001.1	9800	9801	read	+
NZ_ABIZ01000001.1	9933	9934	read	+
NZ_ABIZ01000001.1	9928	9929	read	+
NZ_ABIZ01000001.1	9951	9952	read	+
NZ_ABIZ01000001.1	9843	9844	read	+
NZ_ABIZ01000001.1	9848	9849	read	+
NZ_ABIZ01000001.1	9926	9927	read	+
NZ_ABIZ01000001.1	9943	9944	read	+
NZ_ABIZ01000001.1	10067	10068	read	+
NZ_ABIZ01000001.1	9998	9999	read	+
NZ_ABIZ01000001.1	10013	10014	read	+
NZ_ABIZ01000001.1	9955	9956	read	+
NZ_ABIZ01000001.1	9959	9960	read	+
NZ_ABIZ01000001.1	9984	9985	read	+
NZ_ABIZ01000001.1	10106	10107	read	+
NZ_ABIZ01000001.1	9992	9993	read	+
NZ_ABIZ01000001.1	9994	9995	read	+
NZ_ABIZ01000001.1	10111	10112	read	+
NZ_ABIZ01000001.1	10126	10127	read	+
NZ_ABIZ01000001.1	10129	10130	read	+
NZ_ABIZ01000001.1	10028	10029	read	+
NZ_ABIZ01000001.1	10059	10060	read	+
NZ_ABIZ01000001.1	10157	10158	read	+
NZ_ABIZ01000001.1	10198	10199	read	+
NZ_ABIZ01000001.1	10090	10091	read	+
NZ_ABIZ01000001.1	10208	10209	read	+
NZ_ABIZ01000001.1	10098	10099	read	+
NZ_ABIZ01000001.1	10214	10215	read	+
NZ_ABIZ01000001.1	10122	10123	read	+
NZ_ABIZ01000001.1	10133	10134	read	+
NZ_ABIZ01000001.1	10136	10137	read	+
NZ_ABIZ01000001.1	10147	10148	read	+
NZ_ABIZ01000001.1	10276	10277	read	+
NZ_ABIZ01000001.1	10175	10176	read	+
NZ_ABIZ01000001.1	10302	10303	read	+
NZ_ABIZ01000001.1	10190	10191	read	+
NZ_ABIZ01000001.1	10313	10314	read	+
NZ_ABIZ01000001.1	10318	10319	read	+
NZ_ABIZ01000001.1	10209	10210	read	+
NZ_ABIZ01000001.1	10325	10326	read	+
NZ_ABIZ01000001.1	10246	10247	read	+
NZ_ABIZ01000001.1	10371	10372	read	+
NZ_ABIZ01000001.1	10270	10271	read	+
NZ_ABIZ01000001.1	10305	10306	read	+
NZ_ABIZ01000001.1	10315	10316	read	+
NZ_ABIZ01000001.1	10425	10426	read	+
NZ_ABIZ01000001.1	10495	10496	read	+
NZ_ABIZ01000001.1	10404	10405	read	+
NZ_ABIZ01000001.1	10515	10516	read	+
NZ_ABIZ01000001.1	10439	10440	read	+
NZ_ABIZ01000001.1	10436	10437	read	+
NZ_ABIZ01000001.1	10552	10553	read	+
NZ_ABIZ01000001.1	10562	10563	read	+
NZ_ABIZ01000001.1	10456	10457	read	+
NZ_ABIZ01000001.1	10463	10464	read	+
NZ_ABIZ01000001.1	10465	10466	read	+
NZ_ABIZ01000001.1	10572	10573	read	+
NZ_ABIZ01000001.1	10700	10701	read	+
NZ_ABIZ01000001.1	10726	10727	read	+
NZ_ABIZ01000001.1	10747	10748	read	+
NZ_ABIZ01000001.1	10878	10879	read	+
NZ_ABIZ01000001.1	10903	10904	read	+
NZ_ABIZ01000001.1	10905	10906	read	+
NZ_ABIZ01000001.1	10897	10898	read	+
NZ_ABIZ01000001.1	11038	11039	read	+
NZ_ABIZ01000001.1	11067	11068	read	+
NZ_ABIZ01000001.1	11016	11017	read	+
NZ_ABIZ01000001.1	11030	11031	read	+
NZ_ABIZ01000001.1	11040	11041	read	+
NZ_ABIZ01000001.1	11054	11055	read	+
NZ_ABIZ01000001.1	11223	11224	read	+
NZ_ABIZ01000001.1	11238	11239	read	+
NZ_ABIZ01000001.1	11125	11126	read	+
NZ_ABIZ01000001.1	11127	11128	read	+
NZ_ABIZ01000001.1	11150	11151	read	+
NZ_ABIZ01000001.1	11165	11166	read	+
NZ_ABIZ01000001.1	11288	11289	read	+
NZ_ABIZ01000001.1	11303	11304	read	+
NZ_ABIZ01000001.1	11313	11314	read	+
NZ_ABIZ01000001.1	11210	11211	read	+
NZ_ABIZ01000001.1	11331	11332	read	+
NZ_ABIZ01000001.1	11230	11231	read	+
NZ_ABIZ01000001.1	11254	11255	read	+
NZ_ABIZ01000001.1	11397	11398	read	+
NZ_ABIZ01000001.1	11407	11408	read	+
NZ_ABIZ01000001.1	11412	11413	read	+
NZ_ABIZ01000001.1	11305	11306	read	+
NZ_ABIZ01000001.1	11323	11324	read	+
NZ_ABIZ01000001.1	11466	11467	read	+
NZ_ABIZ01000001.1	11476	11477	read	+
NZ_ABIZ01000001.1	11404	11405	read	+
NZ_ABIZ01000001.1	11521	11522	read	+
NZ_ABIZ01000001.1	11537	11538	read	+
NZ_ABIZ01000001.1	11424	11425	read	+
NZ_ABIZ01000001.1	11447	11448	read	+
NZ_ABIZ01000001.1	11449	11450	read	+
NZ_ABIZ01000001.1	11577	11578	read	+
NZ_ABIZ01000001.1	11579	11580	read	+
NZ_ABIZ01000001.1	11479	11480	read	+
NZ_ABIZ01000001.1	11501	11502	read	+
NZ_ABIZ01000001.1	11506	11507	read	+
NZ_ABIZ01000001.1	11511	11512	read	+
NZ_ABIZ01000001.1	11548	11549	read	+
NZ_ABIZ01000001.1	11554	11555	read	+
NZ_ABIZ01000001.1	11676	11677	read	+
NZ_ABIZ01000001.1	11569	11570	read	+
NZ_ABIZ01000001.1	11571	11572	read	+
NZ_ABIZ01000001.1	11585	11586	read	+
NZ_ABIZ01000001.1	11616	11617	read	+
NZ_ABIZ01000001.1	11661	11662	read	+
NZ_ABIZ01000001.1	11751	11752	read	+
NZ_ABIZ01000001.1	11653	11654	read	+
NZ_ABIZ01000001.1	11663	11664	read	+
NZ_ABIZ01000001.1	11778	11779	read	+
NZ_ABIZ01000001.1	11668	11669	read	+
NZ_ABIZ01000001.1	11801	11802	read	+
NZ_ABIZ01000001.1	11692	11693	read	+
NZ_ABIZ01000001.1	11820	11821	read	+
NZ_ABIZ01000001.1	11718	11719	read	+
NZ_ABIZ01000001.1	11841	11842	read	+
NZ_ABIZ01000001.1	11738	11739	read	+
NZ_ABIZ01000001.1	11753	11754	read	+
NZ_ABIZ01000001.1	11770	11771	read	+
NZ_ABIZ01000001.1	11775	11776	read	+
NZ_ABIZ01000001.1	11859	11860	read	+
NZ_ABIZ01000001.1	11812	11813	read	+
NZ_ABIZ01000001.1	11926	11927	read	+
NZ_ABIZ01000001.1	11941	11942	read	+
NZ_ABIZ01000001.1	11936	11937	read	+
NZ_ABIZ01000001.1	11880	11881	read	+
NZ_ABIZ01000001.1	12016	12017	read	+
NZ_ABIZ01000001.1	11906	11907	read	+
NZ_ABIZ01000001.1	11923	11924	read	+
NZ_ABIZ01000001.1	11928	11929	read	+
NZ_ABIZ01000001.1	11933	11934	read	+
NZ_ABIZ01000001.1	12065	12066	read	+
NZ_ABIZ01000001.1	11957	11958	read	+
NZ_ABIZ01000001.1	11969	11970	read	+
NZ_ABIZ01000001.1	11983	11984	read	+
NZ_ABIZ01000001.1	12106	12107	read	+
NZ_ABIZ01000001.1	12050	12051	read	+
NZ_ABIZ01000001.1	12008	12009	read	+
NZ_ABIZ01000001.1	12030	12031	read	+
NZ_ABIZ01000001.1	12035	12036	read	+
NZ_ABIZ01000001.1	12077	12078	read	+
NZ_ABIZ01000001.1	12191	12192	read	+
NZ_ABIZ01000001.1	12201	12202	read	+
NZ_ABIZ01000001.1	12206	12207	read	+
NZ_ABIZ01000001.1	12098	12099	read	+
NZ_ABIZ01000001.1	12145	12146	read	+
NZ_ABIZ01000001.1	12262	12263	read	+
NZ_ABIZ01000001.1	12171	12172	read	+
NZ_ABIZ01000001.1	12193	12194	read	+
NZ_ABIZ01000001.1	12198	12199	read	+
NZ_ABIZ01000001.1	12383	12384	read	+
NZ_ABIZ01000001.1	12295	12296	read	+
NZ_ABIZ01000001.1	12300	12301	read	+
NZ_ABIZ01000001.1	12490	12491	read	+
NZ_ABIZ01000001.1	12589	12590	read	+
NZ_ABIZ01000001.1	12649	12650	read	+
NZ_ABIZ01000001.1	12899	12900	read	+
NZ_ABIZ01000001.1	13105	13106	read	+
NZ_ABIZ01000001.1	13251	13252	read	+
NZ_ABIZ01000001.1	13150	13151	read	+
NZ_ABIZ01000001.1	13271	13272	read	+
NZ_ABIZ01000001.1	13508	13509	read	+
NZ_ABIZ01000001.1	13586	13587	read	+
NZ_ABIZ01000001.1	13728	13729	read	+
NZ_ABIZ01000001.1	13799	13800	read	+
NZ_ABIZ01000001.1	13849	13850	read	+
NZ_ABIZ01000001.1	13875	13876	read	+
NZ_ABIZ01000001.1	13903	13904	read	+
NZ_ABIZ01000001.1	13791	13792	read	+
NZ_ABIZ01000001.1	13886	13887	read	+
NZ_ABIZ01000001.1	13920	13921	read	+
NZ_ABIZ01000001.1	13811	13812	read	+
NZ_ABIZ01000001.1	13932	13933	read	+
NZ_ABIZ01000001.1	13925	13926	read	+
NZ_ABIZ01000001.1	13841	13842	read	+
NZ_ABIZ01000001.1	13956	13957	read	+
NZ_ABIZ01000001.1	13861	13862	read	+
NZ_ABIZ01000001.1	14003	14004	read	+
NZ_ABIZ01000001.1	13891	13892	read	+
NZ_ABIZ01000001.1	14008	14009	read	+
NZ_ABIZ01000001.1	13917	13918	read	+
NZ_ABIZ01000001.1	14041	14042	read	+
NZ_ABIZ01000001.1	13927	13928	read	+
NZ_ABIZ01000001.1	14053	14054	read	+
NZ_ABIZ01000001.1	14057	14058	read	+
NZ_ABIZ01000001.1	14067	14068	read	+
NZ_ABIZ01000001.1	14084	14085	read	+
NZ_ABIZ01000001.1	14089	14090	read	+
NZ_ABIZ01000001.1	14022	14023	read	+
NZ_ABIZ01000001.1	13992	13993	read	+
NZ_ABIZ01000001.1	14107	14108	read	+
NZ_ABIZ01000001.1	13995	13996	read	+
NZ_ABIZ01000001.1	13997	13998	read	+
NZ_ABIZ01000001.1	14133	14134	read	+
NZ_ABIZ01000001.1	14023	14024	read	+
NZ_ABIZ01000001.1	14138	14139	read	+
NZ_ABIZ01000001.1	14024	14025	read	+
NZ_ABIZ01000001.1	14143	14144	read	+
NZ_ABIZ01000001.1	14034	14035	read	+
NZ_ABIZ01000001.1	14152	14153	read	+
NZ_ABIZ01000001.1	14043	14044	read	+
NZ_ABIZ01000001.1	14104	14105	read	+
NZ_ABIZ01000001.1	14059	14060	read	+
NZ_ABIZ01000001.1	14183	14184	read	+
NZ_ABIZ01000001.1	14188	14189	read	+
NZ_ABIZ01000001.1	14099	14100	read	+
NZ_ABIZ01000001.1	14076	14077	read	+
NZ_ABIZ01000001.1	14081	14082	read	+
NZ_ABIZ01000001.1	14199	14200	read	+
NZ_ABIZ01000001.1	14091	14092	read	+
NZ_ABIZ01000001.1	14164	14165	read	+
NZ_ABIZ01000001.1	14096	14097	read	+
NZ_ABIZ01000001.1	14097	14098	read	+
NZ_ABIZ01000001.1	14212	14213	read	+
NZ_ABIZ01000001.1	14236	14237	read	+
NZ_ABIZ01000001.1	14238	14239	read	+
NZ_ABIZ01000001.1	14243	14244	read	+
NZ_ABIZ01000001.1	14130	14131	read	+
NZ_ABIZ01000001.1	14131	14132	read	+
NZ_ABIZ01000001.1	14248	14249	read	+
NZ_ABIZ01000001.1	14253	14254	read	+
NZ_ABIZ01000001.1	14140	14141	read	+
NZ_ABIZ01000001.1	14255	14256	read	+
NZ_ABIZ01000001.1	14146	14147	read	+
NZ_ABIZ01000001.1	14270	14271	read	+
NZ_ABIZ01000001.1	14158	14159	read	+
NZ_ABIZ01000001.1	14275	14276	read	+
NZ_ABIZ01000001.1	14177	14178	read	+
NZ_ABIZ01000001.1	14297	14298	read	+
NZ_ABIZ01000001.1	14303	14304	read	+
NZ_ABIZ01000001.1	14313	14314	read	+
NZ_ABIZ01000001.1	14318	14319	read	+
NZ_ABIZ01000001.1	14204	14205	read	+
NZ_ABIZ01000001.1	14218	14219	read	+
NZ_ABIZ01000001.1	14333	14334	read	+
NZ_ABIZ01000001.1	14225	14226	read	+
NZ_ABIZ01000001.1	14228	14229	read	+
NZ_ABIZ01000001.1	14230	14231	read	+
NZ_ABIZ01000001.1	14235	14236	read	+
NZ_ABIZ01000001.1	14240	14241	read	+
NZ_ABIZ01000001.1	14245	14246	read	+
NZ_ABIZ01000001.1	14360	14361	read	+
NZ_ABIZ01000001.1	14368	14369	read	+
NZ_ABIZ01000001.1	14262	14263	read	+
NZ_ABIZ01000001.1	14378	14379	read	+
NZ_ABIZ01000001.1	14267	14268	read	+
NZ_ABIZ01000001.1	14277	14278	read	+
NZ_ABIZ01000001.1	14280	14281	read	+
NZ_ABIZ01000001.1	14284	14285	read	+
NZ_ABIZ01000001.1	14289	14290	read	+
NZ_ABIZ01000001.1	14418	14419	read	+
NZ_ABIZ01000001.1	14305	14306	read	+
NZ_ABIZ01000001.1	14421	14422	read	+
NZ_ABIZ01000001.1	14424	14425	read	+
NZ_ABIZ01000001.1	14310	14311	read	+
NZ_ABIZ01000001.1	14439	14440	read	+
NZ_ABIZ01000001.1	14325	14326	read	+
NZ_ABIZ01000001.1	14441	14442	read	+
NZ_ABIZ01000001.1	14330	14331	read	+
NZ_ABIZ01000001.1	14448	14449	read	+
NZ_ABIZ01000001.1	14352	14353	read	+
NZ_ABIZ01000001.1	14362	14363	read	+
NZ_ABIZ01000001.1	14370	14371	read	+
NZ_ABIZ01000001.1	14492	14493	read	+
NZ_ABIZ01000001.1	14379	14380	read	+
NZ_ABIZ01000001.1	14389	14390	read	+
NZ_ABIZ01000001.1	14408	14409	read	+
NZ_ABIZ01000001.1	14525	14526	read	+
NZ_ABIZ01000001.1	14413	14414	read	+
NZ_ABIZ01000001.1	14416	14417	read	+
NZ_ABIZ01000001.1	14533	14534	read	+
NZ_ABIZ01000001.1	14423	14424	read	+
NZ_ABIZ01000001.1	14426	14427	read	+
NZ_ABIZ01000001.1	14431	14432	read	+
NZ_ABIZ01000001.1	14433	14434	read	+
NZ_ABIZ01000001.1	14440	14441	read	+
NZ_ABIZ01000001.1	14553	14554	read	+
NZ_ABIZ01000001.1	14563	14564	read	+
NZ_ABIZ01000001.1	14570	14571	read	+
NZ_ABIZ01000001.1	14575	14576	read	+
NZ_ABIZ01000001.1	14523	14524	read	+
NZ_ABIZ01000001.1	14597	14598	read	+
NZ_ABIZ01000001.1	14484	14485	read	+
NZ_ABIZ01000001.1	14489	14490	read	+
NZ_ABIZ01000001.1	14494	14495	read	+
NZ_ABIZ01000001.1	14615	14616	read	+
NZ_ABIZ01000001.1	14509	14510	read	+
NZ_ABIZ01000001.1	14515	14516	read	+
NZ_ABIZ01000001.1	14612	14613	read	+
NZ_ABIZ01000001.1	14652	14653	read	+
NZ_ABIZ01000001.1	14555	14556	read	+
NZ_ABIZ01000001.1	14678	14679	read	+
NZ_ABIZ01000001.1	14567	14568	read	+
NZ_ABIZ01000001.1	14683	14684	read	+
NZ_ABIZ01000001.1	14693	14694	read	+
NZ_ABIZ01000001.1	14712	14713	read	+
NZ_ABIZ01000001.1	14717	14718	read	+
NZ_ABIZ01000001.1	14644	14645	read	+
NZ_ABIZ01000001.1	14741	14742	read	+
NZ_ABIZ01000001.1	14759	14760	read	+
NZ_ABIZ01000001.1	14688	14689	read	+
NZ_ABIZ01000001.1	14757	14758	read	+
NZ_ABIZ01000001.1	14665	14666	read	+
NZ_ABIZ01000001.1	14670	14671	read	+
NZ_ABIZ01000001.1	14680	14681	read	+
NZ_ABIZ01000001.1	14796	14797	read	+
NZ_ABIZ01000001.1	14684	14685	read	+
NZ_ABIZ01000001.1	14685	14686	read	+
NZ_ABIZ01000001.1	14801	14802	read	+
NZ_ABIZ01000001.1	14704	14705	read	+
NZ_ABIZ01000001.1	14709	14710	read	+
NZ_ABIZ01000001.1	14826	14827	read	+
NZ_ABIZ01000001.1	14723	14724	read	+
NZ_ABIZ01000001.1	14733	14734	read	+
NZ_ABIZ01000001.1	14749	14750	read	+
NZ_ABIZ01000001.1	14865	14866	read	+
NZ_ABIZ01000001.1	14870	14871	read	+
NZ_ABIZ01000001.1	14875	14876	read	+
NZ_ABIZ01000001.1	14886	14887	read	+
NZ_ABIZ01000001.1	14772	14773	read	+
NZ_ABIZ01000001.1	14775	14776	read	+
NZ_ABIZ01000001.1	14836	14837	read	+
NZ_ABIZ01000001.1	14900	14901	read	+
NZ_ABIZ01000001.1	14902	14903	read	+
NZ_ABIZ01000001.1	14788	14789	read	+
NZ_ABIZ01000001.1	14905	14906	read	+
NZ_ABIZ01000001.1	14912	14913	read	+
NZ_ABIZ01000001.1	14914	14915	read	+
NZ_ABIZ01000001.1	14911	14912	read	+
NZ_ABIZ01000001.1	14950	14951	read	+
NZ_ABIZ01000001.1	14958	14959	read	+
NZ_ABIZ01000001.1	14969	14970	read	+
NZ_ABIZ01000001.1	14862	14863	read	+
NZ_ABIZ01000001.1	14979	14980	read	+
NZ_ABIZ01000001.1	14867	14868	read	+
NZ_ABIZ01000001.1	14955	14956	read	+
NZ_ABIZ01000001.1	14877	14878	read	+
NZ_ABIZ01000001.1	14945	14946	read	+
NZ_ABIZ01000001.1	14904	14905	read	+
NZ_ABIZ01000001.1	15023	15024	read	+
NZ_ABIZ01000001.1	14926	14927	read	+
NZ_ABIZ01000001.1	14928	14929	read	+
NZ_ABIZ01000001.1	15043	15044	read	+
NZ_ABIZ01000001.1	15058	15059	read	+
NZ_ABIZ01000001.1	14947	14948	read	+
NZ_ABIZ01000001.1	15063	15064	read	+
NZ_ABIZ01000001.1	15069	15070	read	+
NZ_ABIZ01000001.1	14961	14962	read	+
NZ_ABIZ01000001.1	14997	14998	read	+
NZ_ABIZ01000001.1	15090	15091	read	+
NZ_ABIZ01000001.1	15123	15124	read	+
NZ_ABIZ01000001.1	15017	15018	read	+
NZ_ABIZ01000001.1	15025	15026	read	+
NZ_ABIZ01000001.1	15035	15036	read	+
NZ_ABIZ01000001.1	15151	15152	read	+
NZ_ABIZ01000001.1	15040	15041	read	+
NZ_ABIZ01000001.1	15052	15053	read	+
NZ_ABIZ01000001.1	15061	15062	read	+
NZ_ABIZ01000001.1	15186	15187	read	+
NZ_ABIZ01000001.1	15088	15089	read	+
NZ_ABIZ01000001.1	15096	15097	read	+
NZ_ABIZ01000001.1	15212	15213	read	+
NZ_ABIZ01000001.1	15218	15219	read	+
NZ_ABIZ01000001.1	15108	15109	read	+
NZ_ABIZ01000001.1	15196	15197	read	+
NZ_ABIZ01000001.1	15230	15231	read	+
NZ_ABIZ01000001.1	15143	15144	read	+
NZ_ABIZ01000001.1	15153	15154	read	+
NZ_ABIZ01000001.1	15277	15278	read	+
NZ_ABIZ01000001.1	15279	15280	read	+
NZ_ABIZ01000001.1	15298	15299	read	+
NZ_ABIZ01000001.1	15190	15191	read	+
NZ_ABIZ01000001.1	15202	15203	read	+
NZ_ABIZ01000001.1	15223	15224	read	+
NZ_ABIZ01000001.1	15274	15275	read	+
NZ_ABIZ01000001.1	15353	15354	read	+
NZ_ABIZ01000001.1	15307	15308	read	+
NZ_ABIZ01000001.1	15342	15343	read	+
NZ_ABIZ01000001.1	15266	15267	read	+
NZ_ABIZ01000001.1	15269	15270	read	+
NZ_ABIZ01000001.1	15271	15272	read	+
NZ_ABIZ01000001.1	15426	15427	read	+
NZ_ABIZ01000001.1	15317	15318	read	+
NZ_ABIZ01000001.1	15440	15441	read	+
NZ_ABIZ01000001.1	15491	15492	read	+
NZ_ABIZ01000001.1	15476	15477	read	+
NZ_ABIZ01000001.1	15490	15491	read	+
NZ_ABIZ01000001.1	15619	15620	read	+
NZ_ABIZ01000001.1	15896	15897	read	+
NZ_ABIZ01000001.1	15948	15949	read	+
NZ_ABIZ01000001.1	15964	15965	read	+
NZ_ABIZ01000001.1	16004	16005	read	+
NZ_ABIZ01000001.1	16036	16037	read	+
NZ_ABIZ01000001.1	15939	15940	read	+
NZ_ABIZ01000001.1	15940	15941	read	+
NZ_ABIZ01000001.1	16057	16058	read	+
NZ_ABIZ01000001.1	16063	16064	read	+
NZ_ABIZ01000001.1	16068	16069	read	+
NZ_ABIZ01000001.1	16077	16078	read	+
NZ_ABIZ01000001.1	16101	16102	read	+
NZ_ABIZ01000001.1	16106	16107	read	+
NZ_ABIZ01000001.1	16108	16109	read	+
NZ_ABIZ01000001.1	15995	15996	read	+
NZ_ABIZ01000001.1	15996	15997	read	+
NZ_ABIZ01000001.1	16111	16112	read	+
NZ_ABIZ01000001.1	16148	16149	read	+
NZ_ABIZ01000001.1	16037	16038	read	+
NZ_ABIZ01000001.1	16049	16050	read	+
NZ_ABIZ01000001.1	16060	16061	read	+
NZ_ABIZ01000001.1	16066	16067	read	+
NZ_ABIZ01000001.1	16071	16072	read	+
NZ_ABIZ01000001.1	16186	16187	read	+
NZ_ABIZ01000001.1	16093	16094	read	+
NZ_ABIZ01000001.1	16153	16154	read	+
NZ_ABIZ01000001.1	16103	16104	read	+
NZ_ABIZ01000001.1	16224	16225	read	+
NZ_ABIZ01000001.1	16232	16233	read	+
NZ_ABIZ01000001.1	16128	16129	read	+
NZ_ABIZ01000001.1	16248	16249	read	+
NZ_ABIZ01000001.1	16253	16254	read	+
NZ_ABIZ01000001.1	16140	16141	read	+
NZ_ABIZ01000001.1	16145	16146	read	+
NZ_ABIZ01000001.1	16182	16183	read	+
NZ_ABIZ01000001.1	16192	16193	read	+
NZ_ABIZ01000001.1	16321	16322	read	+
NZ_ABIZ01000001.1	16322	16323	read	+
NZ_ABIZ01000001.1	16216	16217	read	+
NZ_ABIZ01000001.1	16235	16236	read	+
NZ_ABIZ01000001.1	16245	16246	read	+
NZ_ABIZ01000001.1	16365	16366	read	+
NZ_ABIZ01000001.1	16264	16265	read	+
NZ_ABIZ01000001.1	16323	16324	read	+
NZ_ABIZ01000001.1	16305	16306	read	+
NZ_ABIZ01000001.1	16315	16316	read	+
NZ_ABIZ01000001.1	16589	16590	read	+
NZ_ABIZ01000001.1	16634	16635	read	+
NZ_ABIZ01000001.1	17419	17420	read	+
NZ_ABIZ01000001.1	17853	17854	read	+
NZ_ABIZ01000001.1	17859	17860	read	+
NZ_ABIZ01000001.1	17850	17851	read	+
NZ_ABIZ01000001.1	17772	17773	read	+
NZ_ABIZ01000001.1	17773	17774	read	+
NZ_ABIZ01000001.1	17888	17889	read	+
NZ_ABIZ01000001.1	17932	17933	read	+
NZ_ABIZ01000001.1	17833	17834	read	+
NZ_ABIZ01000001.1	17953	17954	read	+
NZ_ABIZ01000001.1	17964	17965	read	+
NZ_ABIZ01000001.1	17963	17964	read	+
NZ_ABIZ01000001.1	17965	17966	read	+
NZ_ABIZ01000001.1	17971	17972	read	+
NZ_ABIZ01000001.1	17988	17989	read	+
NZ_ABIZ01000001.1	17878	17879	read	+
NZ_ABIZ01000001.1	17880	17881	read	+
NZ_ABIZ01000001.1	18007	18008	read	+
NZ_ABIZ01000001.1	17895	17896	read	+
NZ_ABIZ01000001.1	18014	18015	read	+
NZ_ABIZ01000001.1	18032	18033	read	+
NZ_ABIZ01000001.1	18042	18043	read	+
NZ_ABIZ01000001.1	17934	17935	read	+
NZ_ABIZ01000001.1	17935	17936	read	+
NZ_ABIZ01000001.1	17945	17946	read	+
NZ_ABIZ01000001.1	17955	17956	read	+
NZ_ABIZ01000001.1	17980	17981	read	+
NZ_ABIZ01000001.1	17981	17982	read	+
NZ_ABIZ01000001.1	18097	18098	read	+
NZ_ABIZ01000001.1	18106	18107	read	+
NZ_ABIZ01000001.1	18111	18112	read	+
NZ_ABIZ01000001.1	18117	18118	read	+
NZ_ABIZ01000001.1	18005	18006	read	+
NZ_ABIZ01000001.1	18013	18014	read	+
NZ_ABIZ01000001.1	18019	18020	read	+
NZ_ABIZ01000001.1	18024	18025	read	+
NZ_ABIZ01000001.1	18025	18026	read	+
NZ_ABIZ01000001.1	18034	18035	read	+
NZ_ABIZ01000001.1	18035	18036	read	+
NZ_ABIZ01000001.1	18184	18185	read	+
NZ_ABIZ01000001.1	18089	18090	read	+
NZ_ABIZ01000001.1	18103	18104	read	+
NZ_ABIZ01000001.1	18109	18110	read	+
NZ_ABIZ01000001.1	18193	18194	read	+
NZ_ABIZ01000001.1	18119	18120	read	+
NZ_ABIZ01000001.1	18199	18200	read	+
NZ_ABIZ01000001.1	18123	18124	read	+
NZ_ABIZ01000001.1	18238	18239	read	+
NZ_ABIZ01000001.1	18130	18131	read	+
NZ_ABIZ01000001.1	18134	18135	read	+
NZ_ABIZ01000001.1	18256	18257	read	+
NZ_ABIZ01000001.1	18255	18256	read	+
NZ_ABIZ01000001.1	18146	18147	read	+
NZ_ABIZ01000001.1	18271	18272	read	+
NZ_ABIZ01000001.1	18158	18159	read	+
NZ_ABIZ01000001.1	18278	18279	read	+
NZ_ABIZ01000001.1	18283	18284	read	+
NZ_ABIZ01000001.1	18293	18294	read	+
NZ_ABIZ01000001.1	18313	18314	read	+
NZ_ABIZ01000001.1	18266	18267	read	+
NZ_ABIZ01000001.1	18218	18219	read	+
NZ_ABIZ01000001.1	18333	18334	read	+
NZ_ABIZ01000001.1	18338	18339	read	+
NZ_ABIZ01000001.1	18332	18333	read	+
NZ_ABIZ01000001.1	18230	18231	read	+
NZ_ABIZ01000001.1	18348	18349	read	+
NZ_ABIZ01000001.1	18237	18238	read	+
NZ_ABIZ01000001.1	18247	18248	read	+
NZ_ABIZ01000001.1	18248	18249	read	+
NZ_ABIZ01000001.1	18372	18373	read	+
NZ_ABIZ01000001.1	18258	18259	read	+
NZ_ABIZ01000001.1	18379	18380	read	+
NZ_ABIZ01000001.1	18270	18271	read	+
NZ_ABIZ01000001.1	18385	18386	read	+
NZ_ABIZ01000001.1	18318	18319	read	+
NZ_ABIZ01000001.1	18397	18398	read	+
NZ_ABIZ01000001.1	18402	18403	read	+
NZ_ABIZ01000001.1	18297	18298	read	+
NZ_ABIZ01000001.1	18432	18433	read	+
NZ_ABIZ01000001.1	18438	18439	read	+
NZ_ABIZ01000001.1	18325	18326	read	+
NZ_ABIZ01000001.1	18330	18331	read	+
NZ_ABIZ01000001.1	18445	18446	read	+
NZ_ABIZ01000001.1	18335	18336	read	+
NZ_ABIZ01000001.1	18340	18341	read	+
NZ_ABIZ01000001.1	18456	18457	read	+
NZ_ABIZ01000001.1	18344	18345	read	+
NZ_ABIZ01000001.1	18473	18474	read	+
NZ_ABIZ01000001.1	18371	18372	read	+
NZ_ABIZ01000001.1	18493	18494	read	+
NZ_ABIZ01000001.1	18463	18464	read	+
NZ_ABIZ01000001.1	18498	18499	read	+
NZ_ABIZ01000001.1	18512	18513	read	+
NZ_ABIZ01000001.1	18524	18525	read	+
NZ_ABIZ01000001.1	18412	18413	read	+
NZ_ABIZ01000001.1	18535	18536	read	+
NZ_ABIZ01000001.1	18538	18539	read	+
NZ_ABIZ01000001.1	18424	18425	read	+
NZ_ABIZ01000001.1	18543	18544	read	+
NZ_ABIZ01000001.1	18561	18562	read	+
NZ_ABIZ01000001.1	18566	18567	read	+
NZ_ABIZ01000001.1	18455	18456	read	+
NZ_ABIZ01000001.1	18572	18573	read	+
NZ_ABIZ01000001.1	18574	18575	read	+
NZ_ABIZ01000001.1	18465	18466	read	+
NZ_ABIZ01000001.1	18581	18582	read	+
NZ_ABIZ01000001.1	18591	18592	read	+
NZ_ABIZ01000001.1	18599	18600	read	+
NZ_ABIZ01000001.1	18485	18486	read	+
NZ_ABIZ01000001.1	18490	18491	read	+
NZ_ABIZ01000001.1	18495	18496	read	+
NZ_ABIZ01000001.1	18507	18508	read	+
NZ_ABIZ01000001.1	18515	18516	read	+
NZ_ABIZ01000001.1	18527	18528	read	+
NZ_ABIZ01000001.1	18530	18531	read	+
NZ_ABIZ01000001.1	18557	18558	read	+
NZ_ABIZ01000001.1	18573	18574	read	+
NZ_ABIZ01000001.1	18583	18584	read	+
NZ_ABIZ01000001.1	19064	19065	read	+
NZ_ABIZ01000001.1	19189	19190	read	+
NZ_ABIZ01000001.1	19346	19347	read	+
NZ_ABIZ01000001.1	19438	19439	read	+
NZ_ABIZ01000001.1	19541	19542	read	+
NZ_ABIZ01000001.1	19677	19678	read	+
NZ_ABIZ01000001.1	19760	19761	read	+
NZ_ABIZ01000001.1	19765	19766	read	+
NZ_ABIZ01000001.1	19806	19807	read	+
NZ_ABIZ01000001.1	19811	19812	read	+
NZ_ABIZ01000001.1	19805	19806	read	+
NZ_ABIZ01000001.1	19777	19778	read	+
NZ_ABIZ01000001.1	19827	19828	read	+
NZ_ABIZ01000001.1	19834	19835	read	+
NZ_ABIZ01000001.1	19736	19737	read	+
NZ_ABIZ01000001.1	19743	19744	read	+
NZ_ABIZ01000001.1	19790	19791	read	+
NZ_ABIZ01000001.1	19747	19748	read	+
NZ_ABIZ01000001.1	19867	19868	read	+
NZ_ABIZ01000001.1	19757	19758	read	+
NZ_ABIZ01000001.1	19872	19873	read	+
NZ_ABIZ01000001.1	19769	19770	read	+
NZ_ABIZ01000001.1	19803	19804	read	+
NZ_ABIZ01000001.1	19926	19927	read	+
NZ_ABIZ01000001.1	19816	19817	read	+
NZ_ABIZ01000001.1	19819	19820	read	+
NZ_ABIZ01000001.1	19959	19960	read	+
NZ_ABIZ01000001.1	19851	19852	read	+
NZ_ABIZ01000001.1	19859	19860	read	+
NZ_ABIZ01000001.1	19961	19962	read	+
NZ_ABIZ01000001.1	19966	19967	read	+
NZ_ABIZ01000001.1	20001	20002	read	+
NZ_ABIZ01000001.1	20021	20022	read	+
NZ_ABIZ01000001.1	19923	19924	read	+
NZ_ABIZ01000001.1	19937	19938	read	+
NZ_ABIZ01000001.1	19945	19946	read	+
NZ_ABIZ01000001.1	19951	19952	read	+
NZ_ABIZ01000001.1	19953	19954	read	+
NZ_ABIZ01000001.1	19963	19964	read	+
NZ_ABIZ01000001.1	19974	19975	read	+
NZ_ABIZ01000001.1	19976	19977	read	+
NZ_ABIZ01000001.1	19982	19983	read	+
NZ_ABIZ01000001.1	20120	20121	read	+
NZ_ABIZ01000001.1	20155	20156	read	+
NZ_ABIZ01000001.1	20171	20172	read	+
NZ_ABIZ01000001.1	20139	20140	read	+
NZ_ABIZ01000001.1	20184	20185	read	+
NZ_ABIZ01000001.1	20097	20098	read	+
NZ_ABIZ01000001.1	20216	20217	read	+
NZ_ABIZ01000001.1	20218	20219	read	+
NZ_ABIZ01000001.1	20112	20113	read	+
NZ_ABIZ01000001.1	20223	20224	read	+
NZ_ABIZ01000001.1	20131	20132	read	+
NZ_ABIZ01000001.1	20273	20274	read	+
NZ_ABIZ01000001.1	20279	20280	read	+
NZ_ABIZ01000001.1	20281	20282	read	+
NZ_ABIZ01000001.1	20284	20285	read	+
NZ_ABIZ01000001.1	20291	20292	read	+
NZ_ABIZ01000001.1	20294	20295	read	+
NZ_ABIZ01000001.1	20299	20300	read	+
NZ_ABIZ01000001.1	20305	20306	read	+
NZ_ABIZ01000001.1	20307	20308	read	+
NZ_ABIZ01000001.1	20315	20316	read	+
NZ_ABIZ01000001.1	20321	20322	read	+
NZ_ABIZ01000001.1	20208	20209	read	+
NZ_ABIZ01000001.1	20210	20211	read	+
NZ_ABIZ01000001.1	20340	20341	read	+
NZ_ABIZ01000001.1	20226	20227	read	+
NZ_ABIZ01000001.1	20361	20362	read	+
NZ_ABIZ01000001.1	20260	20261	read	+
NZ_ABIZ01000001.1	20301	20302	read	+
NZ_ABIZ01000001.1	20263	20264	read	+
NZ_ABIZ01000001.1	20265	20266	read	+
NZ_ABIZ01000001.1	20270	20271	read	+
NZ_ABIZ01000001.1	20271	20272	read	+
NZ_ABIZ01000001.1	20300	20301	read	+
NZ_ABIZ01000001.1	20286	20287	read	+
NZ_ABIZ01000001.1	20293	20294	read	+
NZ_ABIZ01000001.1	20297	20298	read	+
NZ_ABIZ01000001.1	20298	20299	read	+
NZ_ABIZ01000001.1	20313	20314	read	+
NZ_ABIZ01000001.1	20332	20333	read	+
NZ_ABIZ01000001.1	20353	20354	read	+
NZ_ABIZ01000001.1	20368	20369	read	+
NZ_ABIZ01000001.1	20416	20417	read	+
NZ_ABIZ01000001.1	20425	20426	read	+
NZ_ABIZ01000001.1	20535	20536	read	+
NZ_ABIZ01000001.1	20455	20456	read	+
NZ_ABIZ01000001.1	20504	20505	read	+
NZ_ABIZ01000001.1	20615	20616	read	+
NZ_ABIZ01000001.1	20557	20558	read	+
NZ_ABIZ01000001.1	20572	20573	read	+
NZ_ABIZ01000001.1	20577	20578	read	+
NZ_ABIZ01000001.1	20747	20748	read	+
NZ_ABIZ01000001.1	20781	20782	read	+
NZ_ABIZ01000001.1	20684	20685	read	+
NZ_ABIZ01000001.1	20690	20691	read	+
NZ_ABIZ01000001.1	20813	20814	read	+
NZ_ABIZ01000001.1	20773	20774	read	+
NZ_ABIZ01000001.1	20916	20917	read	+
NZ_ABIZ01000001.1	20885	20886	read	+
NZ_ABIZ01000001.1	20860	20861	read	+
NZ_ABIZ01000001.1	21032	21033	read	+
NZ_ABIZ01000001.1	21042	21043	read	+
NZ_ABIZ01000001.1	20987	20988	read	+
NZ_ABIZ01000001.1	21085	21086	read	+
NZ_ABIZ01000001.1	21194	21195	read	+
NZ_ABIZ01000001.1	21220	21221	read	+
NZ_ABIZ01000001.1	21215	21216	read	+
NZ_ABIZ01000001.1	21225	21226	read	+
NZ_ABIZ01000001.1	21239	21240	read	+
NZ_ABIZ01000001.1	21249	21250	read	+
NZ_ABIZ01000001.1	21254	21255	read	+
NZ_ABIZ01000001.1	21282	21283	read	+
NZ_ABIZ01000001.1	21307	21308	read	+
NZ_ABIZ01000001.1	21329	21330	read	+
NZ_ABIZ01000001.1	21217	21218	read	+
NZ_ABIZ01000001.1	21234	21235	read	+
NZ_ABIZ01000001.1	21235	21236	read	+
NZ_ABIZ01000001.1	21241	21242	read	+
NZ_ABIZ01000001.1	21246	21247	read	+
NZ_ABIZ01000001.1	21340	21341	read	+
NZ_ABIZ01000001.1	21274	21275	read	+
NZ_ABIZ01000001.1	21299	21300	read	+
NZ_ABIZ01000001.1	21321	21322	read	+
NZ_ABIZ01000001.1	21433	21434	read	+
NZ_ABIZ01000001.1	21475	21476	read	+
NZ_ABIZ01000001.1	21523	21524	read	+
NZ_ABIZ01000001.1	21556	21557	read	+
NZ_ABIZ01000001.1	21617	21618	read	+
NZ_ABIZ01000001.1	21731	21732	read	+
NZ_ABIZ01000001.1	21619	21620	read	+
NZ_ABIZ01000001.1	21626	21627	read	+
NZ_ABIZ01000001.1	21644	21645	read	+
NZ_ABIZ01000001.1	21695	21696	read	+
NZ_ABIZ01000001.1	21753	21754	read	+
NZ_ABIZ01000001.1	21763	21764	read	+
NZ_ABIZ01000001.1	21818	21819	read	+
NZ_ABIZ01000001.1	21821	21822	read	+
NZ_ABIZ01000001.1	21822	21823	read	+
NZ_ABIZ01000001.1	21949	21950	read	+
NZ_ABIZ01000001.1	21843	21844	read	+
NZ_ABIZ01000001.1	21863	21864	read	+
NZ_ABIZ01000001.1	21870	21871	read	+
NZ_ABIZ01000001.1	21871	21872	read	+
NZ_ABIZ01000001.1	21994	21995	read	+
NZ_ABIZ01000001.1	21882	21883	read	+
NZ_ABIZ01000001.1	21888	21889	read	+
NZ_ABIZ01000001.1	21902	21903	read	+
NZ_ABIZ01000001.1	21907	21908	read	+
NZ_ABIZ01000001.1	21941	21942	read	+
NZ_ABIZ01000001.1	21976	21977	read	+
NZ_ABIZ01000001.1	21986	21987	read	+
NZ_ABIZ01000001.1	21991	21992	read	+
NZ_ABIZ01000001.1	22001	22002	read	+
NZ_ABIZ01000001.1	22164	22165	read	+
NZ_ABIZ01000001.1	22487	22488	read	+
NZ_ABIZ01000001.1	22734	22735	read	+
NZ_ABIZ01000001.1	22960	22961	read	+
NZ_ABIZ01000001.1	22977	22978	read	+
NZ_ABIZ01000001.1	23158	23159	read	+
NZ_ABIZ01000001.1	23166	23167	read	+
NZ_ABIZ01000001.1	23168	23169	read	+
NZ_ABIZ01000001.1	23170	23171	read	+
NZ_ABIZ01000001.1	23199	23200	read	+
NZ_ABIZ01000001.1	23204	23205	read	+
NZ_ABIZ01000001.1	23210	23211	read	+
NZ_ABIZ01000001.1	23216	23217	read	+
NZ_ABIZ01000001.1	23128	23129	read	+
NZ_ABIZ01000001.1	23248	23249	read	+
NZ_ABIZ01000001.1	23136	23137	read	+
NZ_ABIZ01000001.1	23253	23254	read	+
NZ_ABIZ01000001.1	23259	23260	read	+
NZ_ABIZ01000001.1	23152	23153	read	+
NZ_ABIZ01000001.1	23280	23281	read	+
NZ_ABIZ01000001.1	23285	23286	read	+
NZ_ABIZ01000001.1	23232	23233	read	+
NZ_ABIZ01000001.1	23185	23186	read	+
NZ_ABIZ01000001.1	23190	23191	read	+
NZ_ABIZ01000001.1	23307	23308	read	+
NZ_ABIZ01000001.1	23308	23309	read	+
NZ_ABIZ01000001.1	23202	23203	read	+
NZ_ABIZ01000001.1	23324	23325	read	+
NZ_ABIZ01000001.1	23224	23225	read	+
NZ_ABIZ01000001.1	23237	23238	read	+
NZ_ABIZ01000001.1	23352	23353	read	+
NZ_ABIZ01000001.1	23245	23246	read	+
NZ_ABIZ01000001.1	23272	23273	read	+
NZ_ABIZ01000001.1	23405	23406	read	+
NZ_ABIZ01000001.1	23407	23408	read	+
NZ_ABIZ01000001.1	23462	23463	read	+
NZ_ABIZ01000001.1	23357	23358	read	+
NZ_ABIZ01000001.1	23474	23475	read	+
NZ_ABIZ01000001.1	23477	23478	read	+
NZ_ABIZ01000001.1	23368	23369	read	+
NZ_ABIZ01000001.1	23496	23497	read	+
NZ_ABIZ01000001.1	23397	23398	read	+
NZ_ABIZ01000001.1	23399	23400	read	+
NZ_ABIZ01000001.1	23404	23405	read	+
NZ_ABIZ01000001.1	23519	23520	read	+
NZ_ABIZ01000001.1	23420	23421	read	+
NZ_ABIZ01000001.1	23510	23511	read	+
NZ_ABIZ01000001.1	23546	23547	read	+
NZ_ABIZ01000001.1	23547	23548	read	+
NZ_ABIZ01000001.1	23439	23440	read	+
NZ_ABIZ01000001.1	23469	23470	read	+
NZ_ABIZ01000001.1	23454	23455	read	+
NZ_ABIZ01000001.1	23456	23457	read	+
NZ_ABIZ01000001.1	23579	23580	read	+
NZ_ABIZ01000001.1	23502	23503	read	+
NZ_ABIZ01000001.1	23619	23620	read	+
NZ_ABIZ01000001.1	23621	23622	read	+
NZ_ABIZ01000001.1	23624	23625	read	+
NZ_ABIZ01000001.1	23643	23644	read	+
NZ_ABIZ01000001.1	23651	23652	read	+
NZ_ABIZ01000001.1	23538	23539	read	+
NZ_ABIZ01000001.1	23664	23665	read	+
NZ_ABIZ01000001.1	23566	23567	read	+
NZ_ABIZ01000001.1	23571	23572	read	+
NZ_ABIZ01000001.1	23692	23693	read	+
NZ_ABIZ01000001.1	23575	23576	read	+
NZ_ABIZ01000001.1	23576	23577	read	+
NZ_ABIZ01000001.1	23694	23695	read	+
NZ_ABIZ01000001.1	23606	23607	read	+
NZ_ABIZ01000001.1	23611	23612	read	+
NZ_ABIZ01000001.1	23728	23729	read	+
NZ_ABIZ01000001.1	23616	23617	read	+
NZ_ABIZ01000001.1	23638	23639	read	+
NZ_ABIZ01000001.1	23755	23756	read	+
NZ_ABIZ01000001.1	23757	23758	read	+
NZ_ABIZ01000001.1	23767	23768	read	+
NZ_ABIZ01000001.1	23656	23657	read	+
NZ_ABIZ01000001.1	23684	23685	read	+
NZ_ABIZ01000001.1	23686	23687	read	+
NZ_ABIZ01000001.1	23723	23724	read	+
NZ_ABIZ01000001.1	23827	23828	read	+
NZ_ABIZ01000001.1	23720	23721	read	+
NZ_ABIZ01000001.1	23860	23861	read	+
NZ_ABIZ01000001.1	23747	23748	read	+
NZ_ABIZ01000001.1	23890	23891	read	+
NZ_ABIZ01000001.1	23898	23899	read	+
NZ_ABIZ01000001.1	23905	23906	read	+
NZ_ABIZ01000001.1	23910	23911	read	+
NZ_ABIZ01000001.1	23803	23804	read	+
NZ_ABIZ01000001.1	23909	23910	read	+
NZ_ABIZ01000001.1	23819	23820	read	+
NZ_ABIZ01000001.1	23948	23949	read	+
NZ_ABIZ01000001.1	23965	23966	read	+
NZ_ABIZ01000001.1	23882	23883	read	+
NZ_ABIZ01000001.1	23897	23898	read	+
NZ_ABIZ01000001.1	23914	23915	read	+
NZ_ABIZ01000001.1	23916	23917	read	+
NZ_ABIZ01000001.1	23945	23946	read	+
NZ_ABIZ01000001.1	23927	23928	read	+
NZ_ABIZ01000001.1	23940	23941	read	+
NZ_ABIZ01000001.1	23952	23953	read	+
NZ_ABIZ01000001.1	24069	24070	read	+
NZ_ABIZ01000001.1	24015	24016	read	+
NZ_ABIZ01000001.1	24106	24107	read	+
NZ_ABIZ01000001.1	24111	24112	read	+
NZ_ABIZ01000001.1	24139	24140	read	+
NZ_ABIZ01000001.1	24027	24028	read	+
NZ_ABIZ01000001.1	24061	24062	read	+
NZ_ABIZ01000001.1	24078	24079	read	+
NZ_ABIZ01000001.1	24195	24196	read	+
NZ_ABIZ01000001.1	24198	24199	read	+
NZ_ABIZ01000001.1	24200	24201	read	+
NZ_ABIZ01000001.1	24211	24212	read	+
NZ_ABIZ01000001.1	24103	24104	read	+
NZ_ABIZ01000001.1	24108	24109	read	+
NZ_ABIZ01000001.1	24260	24261	read	+
NZ_ABIZ01000001.1	24258	24259	read	+
NZ_ABIZ01000001.1	24287	24288	read	+
NZ_ABIZ01000001.1	24289	24290	read	+
NZ_ABIZ01000001.1	24187	24188	read	+
NZ_ABIZ01000001.1	24190	24191	read	+
NZ_ABIZ01000001.1	24208	24209	read	+
NZ_ABIZ01000001.1	24235	24236	read	+
NZ_ABIZ01000001.1	24210	24211	read	+
NZ_ABIZ01000001.1	24246	24247	read	+
NZ_ABIZ01000001.1	24337	24338	read	+
NZ_ABIZ01000001.1	24304	24305	read	+
NZ_ABIZ01000001.1	24231	24232	read	+
NZ_ABIZ01000001.1	24351	24352	read	+
NZ_ABIZ01000001.1	24245	24246	read	+
NZ_ABIZ01000001.1	24250	24251	read	+
NZ_ABIZ01000001.1	24367	24368	read	+
NZ_ABIZ01000001.1	24370	24371	read	+
NZ_ABIZ01000001.1	24382	24383	read	+
NZ_ABIZ01000001.1	24269	24270	read	+
NZ_ABIZ01000001.1	24274	24275	read	+
NZ_ABIZ01000001.1	24281	24282	read	+
NZ_ABIZ01000001.1	24403	24404	read	+
NZ_ABIZ01000001.1	24313	24314	read	+
NZ_ABIZ01000001.1	24428	24429	read	+
NZ_ABIZ01000001.1	24329	24330	read	+
NZ_ABIZ01000001.1	24457	24458	read	+
NZ_ABIZ01000001.1	24343	24344	read	+
NZ_ABIZ01000001.1	24357	24358	read	+
NZ_ABIZ01000001.1	24359	24360	read	+
NZ_ABIZ01000001.1	24364	24365	read	+
NZ_ABIZ01000001.1	24374	24375	read	+
NZ_ABIZ01000001.1	24501	24502	read	+
NZ_ABIZ01000001.1	24420	24421	read	+
NZ_ABIZ01000001.1	24544	24545	read	+
NZ_ABIZ01000001.1	24547	24548	read	+
NZ_ABIZ01000001.1	24549	24550	read	+
NZ_ABIZ01000001.1	24566	24567	read	+
NZ_ABIZ01000001.1	24532	24533	read	+
NZ_ABIZ01000001.1	24583	24584	read	+
NZ_ABIZ01000001.1	24488	24489	read	+
NZ_ABIZ01000001.1	24493	24494	read	+
NZ_ABIZ01000001.1	24618	24619	read	+
NZ_ABIZ01000001.1	24505	24506	read	+
NZ_ABIZ01000001.1	24510	24511	read	+
NZ_ABIZ01000001.1	24625	24626	read	+
NZ_ABIZ01000001.1	24630	24631	read	+
NZ_ABIZ01000001.1	24524	24525	read	+
NZ_ABIZ01000001.1	24648	24649	read	+
NZ_ABIZ01000001.1	24534	24535	read	+
NZ_ABIZ01000001.1	24541	24542	read	+
NZ_ABIZ01000001.1	24660	24661	read	+
NZ_ABIZ01000001.1	24546	24547	read	+
NZ_ABIZ01000001.1	24551	24552	read	+
NZ_ABIZ01000001.1	24558	24559	read	+
NZ_ABIZ01000001.1	24590	24591	read	+
NZ_ABIZ01000001.1	24605	24606	read	+
NZ_ABIZ01000001.1	24610	24611	read	+
NZ_ABIZ01000001.1	24617	24618	read	+
NZ_ABIZ01000001.1	24741	24742	read	+
NZ_ABIZ01000001.1	24640	24641	read	+
NZ_ABIZ01000001.1	24757	24758	read	+
NZ_ABIZ01000001.1	24644	24645	read	+
NZ_ABIZ01000001.1	24759	24760	read	+
NZ_ABIZ01000001.1	24785	24786	read	+
NZ_ABIZ01000001.1	24790	24791	read	+
NZ_ABIZ01000001.1	24686	24687	read	+
NZ_ABIZ01000001.1	24707	24708	read	+
NZ_ABIZ01000001.1	24712	24713	read	+
NZ_ABIZ01000001.1	24778	24779	read	+
NZ_ABIZ01000001.1	24845	24846	read	+
NZ_ABIZ01000001.1	24732	24733	read	+
NZ_ABIZ01000001.1	24850	24851	read	+
NZ_ABIZ01000001.1	24749	24750	read	+
NZ_ABIZ01000001.1	24864	24865	read	+
NZ_ABIZ01000001.1	24869	24870	read	+
NZ_ABIZ01000001.1	24877	24878	read	+
NZ_ABIZ01000001.1	24879	24880	read	+
NZ_ABIZ01000001.1	24881	24882	read	+
NZ_ABIZ01000001.1	24769	24770	read	+
NZ_ABIZ01000001.1	24887	24888	read	+
NZ_ABIZ01000001.1	24782	24783	read	+
NZ_ABIZ01000001.1	24788	24789	read	+
NZ_ABIZ01000001.1	24813	24814	read	+
NZ_ABIZ01000001.1	24832	24833	read	+
NZ_ABIZ01000001.1	24835	24836	read	+
NZ_ABIZ01000001.1	24837	24838	read	+
NZ_ABIZ01000001.1	24842	24843	read	+
NZ_ABIZ01000001.1	24844	24845	read	+
NZ_ABIZ01000001.1	24861	24862	read	+
NZ_ABIZ01000001.1	24980	24981	read	+
NZ_ABIZ01000001.1	24991	24992	read	+
NZ_ABIZ01000001.1	24995	24996	read	+
NZ_ABIZ01000001.1	24997	24998	read	+
NZ_ABIZ01000001.1	24930	24931	read	+
NZ_ABIZ01000001.1	25050	25051	read	+
NZ_ABIZ01000001.1	24940	24941	read	+
NZ_ABIZ01000001.1	25055	25056	read	+
NZ_ABIZ01000001.1	24947	24948	read	+
NZ_ABIZ01000001.1	24952	24953	read	+
NZ_ABIZ01000001.1	25040	25041	read	+
NZ_ABIZ01000001.1	24971	24972	read	+
NZ_ABIZ01000001.1	24972	24973	read	+
NZ_ABIZ01000001.1	25096	25097	read	+
NZ_ABIZ01000001.1	24982	24983	read	+
NZ_ABIZ01000001.1	24983	24984	read	+
NZ_ABIZ01000001.1	24987	24988	read	+
NZ_ABIZ01000001.1	24989	24990	read	+
NZ_ABIZ01000001.1	25004	25005	read	+
NZ_ABIZ01000001.1	25097	25098	read	+
NZ_ABIZ01000001.1	25060	25061	read	+
NZ_ABIZ01000001.1	25032	25033	read	+
NZ_ABIZ01000001.1	25042	25043	read	+
NZ_ABIZ01000001.1	25047	25048	read	+
NZ_ABIZ01000001.1	25164	25165	read	+
NZ_ABIZ01000001.1	25052	25053	read	+
NZ_ABIZ01000001.1	25170	25171	read	+
NZ_ABIZ01000001.1	25179	25180	read	+
NZ_ABIZ01000001.1	25074	25075	read	+
NZ_ABIZ01000001.1	25082	25083	read	+
NZ_ABIZ01000001.1	25089	25090	read	+
NZ_ABIZ01000001.1	25169	25170	read	+
NZ_ABIZ01000001.1	25189	25190	read	+
NZ_ABIZ01000001.1	25183	25184	read	+
NZ_ABIZ01000001.1	25154	25155	read	+
NZ_ABIZ01000001.1	25161	25162	read	+
NZ_ABIZ01000001.1	25225	25226	read	+
NZ_ABIZ01000001.1	25171	25172	read	+
NZ_ABIZ01000001.1	25176	25177	read	+
NZ_ABIZ01000001.1	25185	25186	read	+
NZ_ABIZ01000001.1	25190	25191	read	+
NZ_ABIZ01000001.1	25220	25221	read	+
NZ_ABIZ01000001.1	25303	25304	read	+
NZ_ABIZ01000001.1	25212	25213	read	+
NZ_ABIZ01000001.1	25319	25320	read	+
NZ_ABIZ01000001.1	25352	25353	read	+
NZ_ABIZ01000001.1	25739	25740	read	+
NZ_ABIZ01000001.1	25772	25773	read	+
NZ_ABIZ01000001.1	26328	26329	read	+
NZ_ABIZ01000001.1	26347	26348	read	+
NZ_ABIZ01000001.1	26362	26363	read	+
NZ_ABIZ01000001.1	26368	26369	read	+
NZ_ABIZ01000001.1	26407	26408	read	+
NZ_ABIZ01000001.1	26410	26411	read	+
NZ_ABIZ01000001.1	26417	26418	read	+
NZ_ABIZ01000001.1	26420	26421	read	+
NZ_ABIZ01000001.1	26422	26423	read	+
NZ_ABIZ01000001.1	26427	26428	read	+
NZ_ABIZ01000001.1	26430	26431	read	+
NZ_ABIZ01000001.1	26320	26321	read	+
NZ_ABIZ01000001.1	26440	26441	read	+
NZ_ABIZ01000001.1	26330	26331	read	+
NZ_ABIZ01000001.1	26446	26447	read	+
NZ_ABIZ01000001.1	26453	26454	read	+
NZ_ABIZ01000001.1	26455	26456	read	+
NZ_ABIZ01000001.1	26441	26442	read	+
NZ_ABIZ01000001.1	26354	26355	read	+
NZ_ABIZ01000001.1	26469	26470	read	+
NZ_ABIZ01000001.1	26472	26473	read	+
NZ_ABIZ01000001.1	26360	26361	read	+
NZ_ABIZ01000001.1	26494	26495	read	+
NZ_ABIZ01000001.1	26403	26404	read	+
NZ_ABIZ01000001.1	26409	26410	read	+
NZ_ABIZ01000001.1	26412	26413	read	+
NZ_ABIZ01000001.1	26414	26415	read	+
NZ_ABIZ01000001.1	26419	26420	read	+
NZ_ABIZ01000001.1	26541	26542	read	+
NZ_ABIZ01000001.1	26432	26433	read	+
NZ_ABIZ01000001.1	26438	26439	read	+
NZ_ABIZ01000001.1	26445	26446	read	+
NZ_ABIZ01000001.1	26562	26563	read	+
NZ_ABIZ01000001.1	26457	26458	read	+
NZ_ABIZ01000001.1	26576	26577	read	+
NZ_ABIZ01000001.1	26481	26482	read	+
NZ_ABIZ01000001.1	26597	26598	read	+
NZ_ABIZ01000001.1	26598	26599	read	+
NZ_ABIZ01000001.1	26603	26604	read	+
NZ_ABIZ01000001.1	26618	26619	read	+
NZ_ABIZ01000001.1	26513	26514	read	+
NZ_ABIZ01000001.1	26519	26520	read	+
NZ_ABIZ01000001.1	26533	26534	read	+
NZ_ABIZ01000001.1	26653	26654	read	+
NZ_ABIZ01000001.1	26666	26667	read	+
NZ_ABIZ01000001.1	26675	26676	read	+
NZ_ABIZ01000001.1	26589	26590	read	+
NZ_ABIZ01000001.1	26590	26591	read	+
NZ_ABIZ01000001.1	26595	26596	read	+
NZ_ABIZ01000001.1	26725	26726	read	+
NZ_ABIZ01000001.1	26723	26724	read	+
NZ_ABIZ01000001.1	26627	26628	read	+
NZ_ABIZ01000001.1	26742	26743	read	+
NZ_ABIZ01000001.1	26747	26748	read	+
NZ_ABIZ01000001.1	26752	26753	read	+
NZ_ABIZ01000001.1	26639	26640	read	+
NZ_ABIZ01000001.1	26763	26764	read	+
NZ_ABIZ01000001.1	26657	26658	read	+
NZ_ABIZ01000001.1	26781	26782	read	+
NZ_ABIZ01000001.1	26711	26712	read	+
NZ_ABIZ01000001.1	26681	26682	read	+
NZ_ABIZ01000001.1	26797	26798	read	+
NZ_ABIZ01000001.1	26799	26800	read	+
NZ_ABIZ01000001.1	26806	26807	read	+
NZ_ABIZ01000001.1	26811	26812	read	+
NZ_ABIZ01000001.1	26703	26704	read	+
NZ_ABIZ01000001.1	26818	26819	read	+
NZ_ABIZ01000001.1	26715	26716	read	+
NZ_ABIZ01000001.1	26717	26718	read	+
NZ_ABIZ01000001.1	26734	26735	read	+
NZ_ABIZ01000001.1	26850	26851	read	+
NZ_ABIZ01000001.1	26739	26740	read	+
NZ_ABIZ01000001.1	26744	26745	read	+
NZ_ABIZ01000001.1	26862	26863	read	+
NZ_ABIZ01000001.1	26874	26875	read	+
NZ_ABIZ01000001.1	26761	26762	read	+
NZ_ABIZ01000001.1	26876	26877	read	+
NZ_ABIZ01000001.1	26789	26790	read	+
NZ_ABIZ01000001.1	26910	26911	read	+
NZ_ABIZ01000001.1	26801	26802	read	+
NZ_ABIZ01000001.1	26919	26920	read	+
NZ_ABIZ01000001.1	26920	26921	read	+
NZ_ABIZ01000001.1	26810	26811	read	+
NZ_ABIZ01000001.1	26929	26930	read	+
NZ_ABIZ01000001.1	26941	26942	read	+
NZ_ABIZ01000001.1	26936	26937	read	+
NZ_ABIZ01000001.1	26842	26843	read	+
NZ_ABIZ01000001.1	26964	26965	read	+
NZ_ABIZ01000001.1	26854	26855	read	+
NZ_ABIZ01000001.1	26895	26896	read	+
NZ_ABIZ01000001.1	26866	26867	read	+
NZ_ABIZ01000001.1	27019	27020	read	+
NZ_ABIZ01000001.1	26916	26917	read	+
NZ_ABIZ01000001.1	26921	26922	read	+
NZ_ABIZ01000001.1	26926	26927	read	+
NZ_ABIZ01000001.1	26933	26934	read	+
NZ_ABIZ01000001.1	26938	26939	read	+
NZ_ABIZ01000001.1	27024	27025	read	+
NZ_ABIZ01000001.1	27088	27089	read	+
NZ_ABIZ01000001.1	27089	27090	read	+
NZ_ABIZ01000001.1	27124	27125	read	+
NZ_ABIZ01000001.1	27134	27135	read	+
NZ_ABIZ01000001.1	27135	27136	read	+
NZ_ABIZ01000001.1	27084	27085	read	+
NZ_ABIZ01000001.1	27153	27154	read	+
NZ_ABIZ01000001.1	27179	27180	read	+
NZ_ABIZ01000001.1	27185	27186	read	+
NZ_ABIZ01000001.1	27071	27072	read	+
NZ_ABIZ01000001.1	27165	27166	read	+
NZ_ABIZ01000001.1	27192	27193	read	+
NZ_ABIZ01000001.1	27080	27081	read	+
NZ_ABIZ01000001.1	27200	27201	read	+
NZ_ABIZ01000001.1	27215	27216	read	+
NZ_ABIZ01000001.1	27219	27220	read	+
NZ_ABIZ01000001.1	27220	27221	read	+
NZ_ABIZ01000001.1	27116	27117	read	+
NZ_ABIZ01000001.1	27122	27123	read	+
NZ_ABIZ01000001.1	27127	27128	read	+
NZ_ABIZ01000001.1	27244	27245	read	+
NZ_ABIZ01000001.1	27250	27251	read	+
NZ_ABIZ01000001.1	27258	27259	read	+
NZ_ABIZ01000001.1	27260	27261	read	+
NZ_ABIZ01000001.1	27145	27146	read	+
NZ_ABIZ01000001.1	27157	27158	read	+
NZ_ABIZ01000001.1	27277	27278	read	+
NZ_ABIZ01000001.1	27282	27283	read	+
NZ_ABIZ01000001.1	27171	27172	read	+
NZ_ABIZ01000001.1	27176	27177	read	+
NZ_ABIZ01000001.1	27294	27295	read	+
NZ_ABIZ01000001.1	27309	27310	read	+
NZ_ABIZ01000001.1	27311	27312	read	+
NZ_ABIZ01000001.1	27316	27317	read	+
NZ_ABIZ01000001.1	27318	27319	read	+
NZ_ABIZ01000001.1	27207	27208	read	+
NZ_ABIZ01000001.1	27212	27213	read	+
NZ_ABIZ01000001.1	27301	27302	read	+
NZ_ABIZ01000001.1	27347	27348	read	+
NZ_ABIZ01000001.1	27366	27367	read	+
NZ_ABIZ01000001.1	27252	27253	read	+
NZ_ABIZ01000001.1	27370	27371	read	+
NZ_ABIZ01000001.1	27286	27287	read	+
NZ_ABIZ01000001.1	27293	27294	read	+
NZ_ABIZ01000001.1	27300	27301	read	+
NZ_ABIZ01000001.1	27420	27421	read	+
NZ_ABIZ01000001.1	27310	27311	read	+
NZ_ABIZ01000001.1	27428	27429	read	+
NZ_ABIZ01000001.1	27315	27316	read	+
NZ_ABIZ01000001.1	27432	27433	read	+
NZ_ABIZ01000001.1	27334	27335	read	+
NZ_ABIZ01000001.1	27458	27459	read	+
NZ_ABIZ01000001.1	27475	27476	read	+
NZ_ABIZ01000001.1	27482	27483	read	+
NZ_ABIZ01000001.1	27383	27384	read	+
NZ_ABIZ01000001.1	27391	27392	read	+
NZ_ABIZ01000001.1	27434	27435	read	+
NZ_ABIZ01000001.1	27519	27520	read	+
NZ_ABIZ01000001.1	27414	27415	read	+
NZ_ABIZ01000001.1	27532	27533	read	+
NZ_ABIZ01000001.1	27542	27543	read	+
NZ_ABIZ01000001.1	27437	27438	read	+
NZ_ABIZ01000001.1	27554	27555	read	+
NZ_ABIZ01000001.1	27560	27561	read	+
NZ_ABIZ01000001.1	27450	27451	read	+
NZ_ABIZ01000001.1	27467	27468	read	+
NZ_ABIZ01000001.1	27469	27470	read	+
NZ_ABIZ01000001.1	27474	27475	read	+
NZ_ABIZ01000001.1	27484	27485	read	+
NZ_ABIZ01000001.1	27524	27525	read	+
NZ_ABIZ01000001.1	27534	27535	read	+
NZ_ABIZ01000001.1	27538	27539	read	+
NZ_ABIZ01000001.1	27551	27552	read	+
NZ_ABIZ01000001.1	27552	27553	read	+
NZ_ABIZ01000001.1	27565	27566	read	+
NZ_ABIZ01000001.1	27684	27685	read	+
NZ_ABIZ01000001.1	27571	27572	read	+
NZ_ABIZ01000001.1	27650	27651	read	+
NZ_ABIZ01000001.1	27679	27680	read	+
NZ_ABIZ01000001.1	27708	27709	read	+
NZ_ABIZ01000001.1	27596	27597	read	+
NZ_ABIZ01000001.1	27713	27714	read	+
NZ_ABIZ01000001.1	27718	27719	read	+
NZ_ABIZ01000001.1	27729	27730	read	+
NZ_ABIZ01000001.1	27732	27733	read	+
NZ_ABIZ01000001.1	27734	27735	read	+
NZ_ABIZ01000001.1	27737	27738	read	+
NZ_ABIZ01000001.1	27752	27753	read	+
NZ_ABIZ01000001.1	27642	27643	read	+
NZ_ABIZ01000001.1	27669	27670	read	+
NZ_ABIZ01000001.1	27784	27785	read	+
NZ_ABIZ01000001.1	27794	27795	read	+
NZ_ABIZ01000001.1	27681	27682	read	+
NZ_ABIZ01000001.1	27800	27801	read	+
NZ_ABIZ01000001.1	27689	27690	read	+
NZ_ABIZ01000001.1	27700	27701	read	+
NZ_ABIZ01000001.1	27705	27706	read	+
NZ_ABIZ01000001.1	27710	27711	read	+
NZ_ABIZ01000001.1	27714	27715	read	+
NZ_ABIZ01000001.1	27721	27722	read	+
NZ_ABIZ01000001.1	27724	27725	read	+
NZ_ABIZ01000001.1	27726	27727	read	+
NZ_ABIZ01000001.1	27859	27860	read	+
NZ_ABIZ01000001.1	27869	27870	read	+
NZ_ABIZ01000001.1	27760	27761	read	+
NZ_ABIZ01000001.1	27775	27776	read	+
NZ_ABIZ01000001.1	27878	27879	read	+
NZ_ABIZ01000001.1	27776	27777	read	+
NZ_ABIZ01000001.1	27782	27783	read	+
NZ_ABIZ01000001.1	27792	27793	read	+
NZ_ABIZ01000001.1	27872	27873	read	+
NZ_ABIZ01000001.1	27911	27912	read	+
NZ_ABIZ01000001.1	27926	27927	read	+
NZ_ABIZ01000001.1	27927	27928	read	+
NZ_ABIZ01000001.1	27814	27815	read	+
NZ_ABIZ01000001.1	27861	27862	read	+
NZ_ABIZ01000001.1	27863	27864	read	+
NZ_ABIZ01000001.1	27990	27991	read	+
NZ_ABIZ01000001.1	27992	27993	read	+
NZ_ABIZ01000001.1	27882	27883	read	+
NZ_ABIZ01000001.1	28010	28011	read	+
NZ_ABIZ01000001.1	27903	27904	read	+
NZ_ABIZ01000001.1	28028	28029	read	+
NZ_ABIZ01000001.1	27920	27921	read	+
NZ_ABIZ01000001.1	28040	28041	read	+
NZ_ABIZ01000001.1	27937	27938	read	+
NZ_ABIZ01000001.1	27938	27939	read	+
NZ_ABIZ01000001.1	27940	27941	read	+
NZ_ABIZ01000001.1	28057	28058	read	+
NZ_ABIZ01000001.1	28062	28063	read	+
[truncated: 678,519+ more rows]
