# Supplementary material for: Verrucomicrobium spinosum essential genome and the divergence of cell division in the PVC superphylum
Source: iScience. 2025 Jun 30;28(8):113037. doi: 10.1016/j.isci.2025.113037 (PMC12283558; doi:10.1016/j.isci.2025.113037)
Supplement: Data S5. Excel file containing list of genes classified as essential, not essential or unclear by TraDIS and sliding window method [file mmc6.xlsx]

## Sheet: Folha1
Locus Tag	Insertion Index	Essentiality by TraDIS	Essentiality by TraDIS and domain essential*	Total only TraDIS
VSP_RS01645	0	essential	essential	Essential	629
VSP_RS40485	0	essential	essential	Non-essential	3596
VSP_RS05465	0	essential	essential	Unclear	148
VSP_RS43340	0	essential	essential	Total Tradis and domain-essential
VSP_RS08680	0	essential	essential	Essential	644
VSP_RS42075	0	essential	essential	Non-essential	5493
VSP_RS10210	0	essential	essential	Unclear	141
VSP_RS10230	0	essential	essential
VSP_RS11505	0	essential	essential	* Genes marked with # in the essentiality label correspond to domain-essential genes.
VSP_RS11555	0	essential	essential
VSP_RS12890	0	essential	essential
VSP_RS14780	0	essential	essential
VSP_RS15615	0	essential	essential
VSP_RS18540	0	essential	essential
VSP_RS42485	0	essential	essential
VSP_RS21630	0	essential	essential
VSP_RS22580	0	essential	essential
VSP_RS22590	0	essential	essential
VSP_RS41250	0	essential	essential
VSP_RS25270	0	essential	essential
VSP_RS25520	0	essential	essential
VSP_RS26540	0	essential	essential
VSP_RS27095	0	essential	essential
VSP_RS27105	0	essential	essential
VSP_RS29415	0	essential	essential
VSP_RS36495	0.00119617	essential	essential
VSP_RS22560	0.00127389	essential	essential
VSP_RS03435	0.00129366	essential	essential
VSP_RS36305	0.0013132	essential	essential
VSP_RS14335	0.00142857	essential	essential
VSP_RS18660	0.00147059	essential	essential
VSP_RS18530	0.00159617	essential	essential
VSP_RS33100	0.00185874	essential	essential
VSP_RS22600	0.00211416	essential	essential
VSP_RS21435	0.0021254	essential	essential
VSP_RS24865	0.0021692	essential	essential
VSP_RS17900	0.00233281	essential	essential
VSP_RS27080	0.00235294	essential	essential
VSP_RS16845	0.00236686	essential	essential
VSP_RS22545	0.00238663	essential	essential
VSP_RS22125	0.00239234	essential	essential
VSP_RS22550	0.00244499	essential	essential
VSP_RS17760	0.00245399	essential	essential
VSP_RS43445	0.002457	essential	essential
VSP_RS10715	0.00246407	essential	essential
VSP_RS22515	0.00251256	essential	essential
VSP_RS27100	0.00253378	essential	essential
VSP_RS27065	0.00263158	essential	essential
VSP_RS20680	0.00273473	essential	essential
VSP_RS22505	0.00280899	essential	essential
VSP_RS18580	0.00283286	essential	essential
VSP_RS27075	0.00284091	essential	essential
VSP_RS21575	0.0028777	essential	essential
VSP_RS35185	0.00288184	essential	essential
VSP_RS43660	0.00303951	essential	essential
VSP_RS03510	0.00306748	essential	essential
VSP_RS34910	0.00307692	essential	essential
VSP_RS14025	0.0031348	essential	essential
VSP_RS22585	0.0031348	essential	essential
VSP_RS26100	0.00318471	essential	essential
VSP_RS04170	0.00321543	essential	essential
VSP_RS19435	0.00321543	essential	essential
VSP_RS17660	0.00325145	essential	essential
VSP_RS02620	0.00328947	essential	essential
VSP_RS16790	0.0033557	essential	essential
VSP_RS14885	0.00339751	essential	essential
VSP_RS18500	0.00341064	essential	essential
VSP_RS22520	0.00342466	essential	essential
VSP_RS10150	0.00344828	essential	essential
VSP_RS08790	0.00345224	essential	essential
VSP_RS20315	0.00346121	essential	essential
VSP_RS06425	0.00351124	essential	essential
VSP_RS25315	0.00352319	essential	essential
VSP_RS22535	0.00355872	essential	essential
VSP_RS40650	0.0035868	essential	essential
VSP_RS22570	0.00358852	essential	essential
VSP_RS13475	0.00363636	essential	essential
VSP_RS34905	0.00364409	essential	essential
VSP_RS21165	0.00369458	essential	essential
VSP_RS39250	0.00369822	essential	essential
VSP_RS17870	0.00370714	essential	essential
VSP_RS22510	0.00373134	essential	essential
VSP_RS26210	0.00375235	essential	essential
VSP_RS33395	0.0037594	essential	essential
VSP_RS10705	0.00378215	essential	essential
VSP_RS01870	0.00383877	essential	essential
VSP_RS12645	0.00385109	essential	essential
VSP_RS31475	0.00385728	essential	essential
VSP_RS18525	0.00389779	essential	essential
VSP_RS09635	0.00393391	essential	essential
VSP_RS23430	0.00394737	essential	essential
VSP_RS20085	0.00395778	essential	essential
VSP_RS16855	0.004	essential	essential
VSP_RS26245	0.004	essential	essential
VSP_RS18495	0.00401837	essential	essential
VSP_RS11720	0.00402145	essential	essential
VSP_RS24325	0.00405327	essential	essential
VSP_RS28760	0.00407955	essential	essential
VSP_RS12845	0.00409207	essential	essential
VSP_RS23625	0.00410116	essential	essential
VSP_RS34440	0.00414938	essential	essential
VSP_RS15225	0.004158	essential	essential
VSP_RS03020	0.0041841	essential	essential
VSP_RS42815	0.00422833	essential	essential
VSP_RS05460	0.00424028	essential	essential
VSP_RS07930	0.00429185	essential	essential
VSP_RS13265	0.00429799	essential	essential
VSP_RS04155	0.00435098	essential	essential
VSP_RS30315	0.00437318	essential	essential
VSP_RS25170	0.00439883	essential	essential
VSP_RS10710	0.00442478	essential	essential
VSP_RS36500	0.00443038	essential	essential
VSP_RS11065	0.00443131	essential	essential
VSP_RS32435	0.00443459	essential	essential
VSP_RS39235	0.00444939	essential	essential
VSP_RS18465	0.00445324	essential	essential
VSP_RS13260	0.00450857	essential	essential
VSP_RS18100	0.0045489	essential	essential
VSP_RS11715	0.00455137	essential	essential
VSP_RS14635	0.00456969	essential	essential
VSP_RS18030	0.00457038	essential	essential
VSP_RS28915	0.00458716	essential	essential
VSP_RS28575	0.0045972	essential	essential
VSP_RS25575	0.00461184	essential	essential
VSP_RS39130	0.00463679	essential	essential
VSP_RS22595	0.00463822	essential	essential
VSP_RS07025	0.0046551	essential	essential
VSP_RS12865	0.00466563	essential	essential
VSP_RS27060	0.00467775	essential	essential
VSP_RS26190	0.00471698	essential	essential
VSP_RS32190	0.00472689	essential	essential
VSP_RS29175	0.00478011	essential	essential
VSP_RS09435	0.00478469	essential	essential
VSP_RS28515	0.00480769	essential	essential
VSP_RS10810	0.00481155	essential	essential
VSP_RS17275	0.0048216	essential	essential
VSP_RS17395	0.00482315	essential	essential
VSP_RS07315	0.0048583	essential	essential
VSP_RS26355	0.00486449	essential	essential
VSP_RS26020	0.00487013	essential	essential
VSP_RS22605	0.004914	essential	essential
VSP_RS09425	0.00492126	essential	essential
VSP_RS17695	0.00493583	essential	essential
VSP_RS10145	0.00494132	essential	essential
VSP_RS19180	0.00494438	essential	essential
VSP_RS13280	0.0049505	essential	essential
VSP_RS14320	0.00496524	essential	essential
VSP_RS16825	0.00497925	essential	essential
VSP_RS28930	0.00498753	essential	essential
VSP_RS10585	0.005	essential	essential
VSP_RS12390	0.00500469	essential	essential
VSP_RS13365	0.00500835	essential	essential
VSP_RS12115	0.00504032	essential	essential
VSP_RS08210	0.00506512	essential	essential
VSP_RS27055	0.00508475	essential	essential
VSP_RS18135	0.0051458	essential	essential
VSP_RS15220	0.00514933	essential	essential
VSP_RS43355	0.00517464	essential	essential
VSP_RS42955	0.00517866	essential	essential
VSP_RS18435	0.00519031	essential	essential
VSP_RS19470	0.00519481	essential	essential
VSP_RS43435	0.0052356	essential	essential
VSP_RS17215	0.00527704	essential	essential
VSP_RS13345	0.00529801	essential	essential
VSP_RS03720	0.00530035	essential	essential
VSP_RS42215	0.00530035	essential	essential
VSP_RS23265	0.00531915	essential	essential
VSP_RS24490	0.00533049	essential	essential
VSP_RS25240	0.0053313	essential	essential
VSP_RS39925	0.00533618	essential	essential
VSP_RS03920	0.00534045	essential	essential
VSP_RS14600	0.00536193	essential	essential
VSP_RS39660	0.00536324	essential	essential
VSP_RS11040	0.005386	essential	essential
VSP_RS09430	0.00539084	essential	essential
VSP_RS30970	0.00540541	essential	essential
VSP_RS09415	0.00541892	essential	essential
VSP_RS22530	0.00543478	essential	essential
VSP_RS04910	0.00550459	essential	essential
VSP_RS02180	0.00550531	essential	essential
VSP_RS14755	0.00551809	essential	essential
VSP_RS19225	0.00552995	essential	essential
VSP_RS32895	0.00555836	essential	essential
VSP_RS22500	0.00556586	essential	essential
VSP_RS11560	0.00565611	essential	essential
VSP_RS01860	0.00567537	essential	essential
VSP_RS08475	0.00567537	essential	essential
VSP_RS10615	0.00571973	essential	essential
VSP_RS18470	0.00575185	essential	essential
VSP_RS13320	0.00575264	essential	essential
VSP_RS22685	0.00575264	essential	essential
VSP_RS15050	0.0057554	essential	essential
VSP_RS42115	0.00578035	essential	essential
VSP_RS39475	0.00578871	essential	essential
VSP_RS21790	0.0057947	essential	essential
VSP_RS29295	0.00581217	essential	essential
VSP_RS10560	0.00582363	essential	essential
VSP_RS02105	0.00583658	essential	essential
VSP_RS14725	0.0058382	essential	essential
VSP_RS34925	0.00595632	essential	essential
VSP_RS05360	0.00596421	essential	essential
VSP_RS26675	0.0059727	essential	essential
VSP_RS23545	0.00598086	essential	essential
VSP_RS14955	0.00605013	essential	essential
VSP_RS17910	0.00605013	essential	essential
VSP_RS11565	0.00606796	essential	essential
VSP_RS04765	0.0060698	essential	essential
VSP_RS19155	0.0060698	essential	essential
VSP_RS19200	0.00612245	essential	essential
VSP_RS07680	0.00613497	essential	essential
VSP_RS11025	0.00613497	essential	essential
VSP_RS19455	0.00614574	essential	essential
VSP_RS17875	0.00615385	essential	essential
VSP_RS00075	0.00616438	essential	essential
VSP_RS08785	0.00623936	essential	essential
VSP_RS11570	0.00625	essential	essential
VSP_RS14660	0.00627353	essential	essential
VSP_RS11000	0.00627803	essential	essential
VSP_RS24790	0.00629723	essential	essential
VSP_RS11430	0.00630694	essential	essential
VSP_RS25245	0.00634518	essential	essential
VSP_RS01565	0.00636042	essential	essential
VSP_RS22775	0.00636364	essential	essential
VSP_RS07675	0.00639163	essential	essential
VSP_RS02750	0.00639659	essential	essential
VSP_RS12225	0.00643777	essential	essential
VSP_RS21580	0.00644202	essential	essential
VSP_RS00085	0.00645161	essential	essential
VSP_RS20080	0.00647948	essential	essential
VSP_RS09950	0.00649351	essential	essential
VSP_RS18480	0.00650054	essential	essential
VSP_RS28065	0.00650976	essential	essential
VSP_RS01880	0.00652742	essential	essential
VSP_RS03915	0.00652742	essential	essential
VSP_RS22480	0.0065445	essential	essential
VSP_RS23220	0.00654664	essential	essential
VSP_RS26445	0.00655308	essential	essential
VSP_RS21415	0.00655359	essential	essential
VSP_RS19460	0.00655499	essential	essential
VSP_RS18015	0.006639	essential	essential
VSP_RS20090	0.00664452	essential	essential
VSP_RS14325	0.00665557	essential	essential
VSP_RS08005	0.00667557	essential	essential
VSP_RS12020	0.00667557	essential	essential
VSP_RS02770	0.0066778	essential	essential
VSP_RS21390	0.00670241	essential	essential
VSP_RS05770	0.00671141	essential	essential
VSP_RS25700	0.00675024	essential	essential
VSP_RS30960	0.00676437	essential	essential
VSP_RS20025	0.00677966	essential	essential
VSP_RS17765	0.00678952	essential	essential
VSP_RS30940	0.00680934	essential	essential
VSP_RS03715	0.00681199	essential	essential
VSP_RS42020	0.00688976	essential	essential
VSP_RS31190	0.0068929	essential	essential
VSP_RS25960	0.0069025	essential	essential
VSP_RS19220	0.00690898	essential	essential
VSP_RS22155	0.00691489	essential	essential
VSP_RS13285	0.00692521	essential	essential
VSP_RS14685	0.00693069	essential	essential
VSP_RS16630	0.00695134	essential	essential
VSP_RS03705	0.0069541	essential	essential
VSP_RS15965	0.00696056	essential	essential
VSP_RS20070	0.0069869	essential	essential
VSP_RS37800	0.00702988	essential	essential
VSP_RS15040	0.00704225	essential	essential
VSP_RS22575	0.00704225	essential	essential
VSP_RS01890	0.00706714	essential	essential
VSP_RS26155	0.00709677	essential	essential
VSP_RS02605	0.00709939	essential	essential
VSP_RS10185	0.00709939	essential	essential
VSP_RS26205	0.0071048	essential	essential
VSP_RS19475	0.007109	essential	essential
VSP_RS11945	0.00711462	essential	essential
VSP_RS25735	0.00711744	essential	essential
VSP_RS16085	0.00712106	essential	essential
VSP_RS13250	0.00712589	essential	essential
VSP_RS35625	0.00715215	essential	essential
VSP_RS32695	0.00718133	essential	essential
VSP_RS28510	0.00718563	essential	essential
VSP_RS16195	0.00720222	essential	essential
VSP_RS12650	0.00721371	essential	essential
VSP_RS20075	0.00723327	essential	essential
VSP_RS32185	0.00723938	essential	essential
VSP_RS39810	0.00725689	essential	essential
VSP_RS18020	0.00726141	essential	essential
VSP_RS12690	0.00728745	essential	essential
VSP_RS35490	0.00730689	essential	essential
VSP_RS22490	0.00730897	essential	essential
VSP_RS12750	0.00731707	essential	essential
VSP_RS11125	0.00741351	essential	essential
VSP_RS37175	0.00741656	essential	essential
VSP_RS19720	0.00743187	essential	essential
VSP_RS21450	0.00743494	essential	essential
VSP_RS08020	0.00744417	essential	essential
VSP_RS15380	0.00744417	essential	essential
VSP_RS07300	0.00745342	essential	essential
VSP_RS05490	0.00747198	essential	essential
VSP_RS07860	0.0074813	essential	essential
VSP_RS12745	0.0074813	essential	essential
VSP_RS21710	0.00748503	essential	essential
VSP_RS15100	0.00750626	essential	essential
VSP_RS11035	0.00753425	essential	essential
VSP_RS21900	0.0075365	essential	essential
VSP_RS01875	0.00753769	essential	essential
VSP_RS09365	0.00754976	essential	essential
VSP_RS23230	0.00759494	essential	essential
VSP_RS03690	0.00760456	essential	essential
VSP_RS26160	0.0076087	essential	essential
VSP_RS05775	0.0076442	essential	essential
VSP_RS16090	0.0076442	essential	essential
VSP_RS22145	0.00765957	essential	essential
VSP_RS00055	0.00766871	essential	essential
VSP_RS17750	0.00768188	essential	essential
VSP_RS03700	0.0076864	essential	essential
VSP_RS36295	0.00769889	essential	essential
VSP_RS43025	0.00772201	essential	essential
VSP_RS30490	0.00773766	essential	essential
VSP_RS15350	0.00775946	essential	essential
VSP_RS17525	0.00777874	essential	essential
VSP_RS26105	0.0077821	essential	essential
VSP_RS32360	0.00782123	essential	essential
VSP_RS04995	0.00783972	essential	essential
VSP_RS24485	0.00783972	essential	essential
VSP_RS01885	0.00786517	essential	essential
VSP_RS08795	0.00787402	essential	essential
VSP_RS26240	0.00790798	essential	essential
VSP_RS08010	0.00792254	essential	essential
VSP_RS11930	0.00794281	essential	essential
VSP_RS16785	0.00798722	essential	essential
VSP_RS00115	0.00800712	essential	essential
VSP_RS16840	0.00800712	essential	essential
VSP_RS25565	0.00802855	essential	essential
VSP_RS14595	0.00807453	essential	essential
VSP_RS26220	0.00809249	essential	essential
VSP_RS26195	0.00809498	essential	essential
VSP_RS29165	0.00810373	essential	essential
VSP_RS06490	0.0081716	essential	essential
VSP_RS20650	0.00818331	essential	essential
VSP_RS13470	0.00818833	essential	essential
VSP_RS25710	0.00821226	essential	essential
VSP_RS22805	0.00825472	essential	essential
VSP_RS24100	0.00825472	essential	essential
VSP_RS26435	0.00827206	essential	essential
VSP_RS30470	0.00829016	essential	essential
VSP_RS37155	0.0083612	essential	essential
VSP_RS02925	0.0083682	essential	essential
VSP_RS03660	0.0083682	essential	essential
VSP_RS25515	0.0083682	essential	essential
VSP_RS37535	0.0083682	essential	essential
VSP_RS26215	0.00838223	essential	essential
VSP_RS05740	0.00839454	essential	essential
VSP_RS15790	0.0084317	essential	essential
VSP_RS15080	0.00844391	essential	essential
VSP_RS27180	0.00845503	essential	essential
VSP_RS32320	0.00845865	essential	essential
VSP_RS03925	0.00847458	essential	essential
VSP_RS42195	0.00847458	essential	essential
VSP_RS17210	0.00847458	essential	essential
VSP_RS18615	0.00847458	essential	essential
VSP_RS41570	0.00848057	essential	essential
VSP_RS36490	0.00848656	essential	essential
VSP_RS25095	0.00851393	essential	essential
VSP_RS14330	0.00853081	essential	essential
VSP_RS32475	0.00853933	essential	essential
VSP_RS28385	0.00856531	essential	essential
VSP_RS26180	0.00856955	essential	essential
VSP_RS14865	0.00857143	essential	essential
VSP_RS10760	0.0085796	essential	essential
VSP_RS08490	0.00858896	essential	essential
VSP_RS17575	0.00862069	essential	essential
VSP_RS26655	0.00862069	essential	essential
VSP_RS29280	0.00863309	essential	essential
VSP_RS10830	0.00863422	essential	essential
VSP_RS03935	0.00864553	essential	essential
VSP_RS08025	0.00866218	essential	essential
VSP_RS32265	0.00866426	essential	essential
VSP_RS07665	0.00868193	essential	essential
VSP_RS29270	0.00869565	essential	essential
VSP_RS20005	0.00875	essential	essential
VSP_RS21200	0.00876011	essential	essential
VSP_RS17745	0.00881057	essential	essential
VSP_RS23275	0.00881057	essential	essential
VSP_RS11680	0.00883652	essential	essential
VSP_RS21325	0.00885827	essential	essential
VSP_RS17120	0.00886918	essential	essential
VSP_RS18475	0.0088845	essential	essential
VSP_RS05075	0.00888889	essential	essential
VSP_RS08340	0.00890208	essential	essential
VSP_RS22495	0.00890869	essential	essential
VSP_RS00610	0.00892857	essential	essential
VSP_RS07925	0.00892857	essential	essential
VSP_RS05515	0.00894188	essential	essential
VSP_RS09445	0.00894188	essential	essential
VSP_RS16640	0.0089496	essential	essential
VSP_RS21410	0.00897196	essential	essential
VSP_RS10425	0.00897666	essential	essential
VSP_RS15035	0.0089779	essential	essential
VSP_RS39190	0.00898876	essential	essential
VSP_RS03000	0.00901239	essential	essential
VSP_RS17530	0.00903862	essential	essential
VSP_RS08675	0.00904977	essential	essential
VSP_RS33095	0.00907258	essential	essential
VSP_RS21160	0.00908059	essential	essential
VSP_RS06630	0.00909091	essential	essential
VSP_RS03955	0.0090978	essential	essential
VSP_RS07470	0.00911162	essential	essential
VSP_RS17905	0.00911854	essential	essential
VSP_RS32035	0.00917431	essential	essential
VSP_RS19985	0.00926283	essential	essential
VSP_RS15200	0.0092688	essential	essential
VSP_RS17995	0.0092688	essential	essential
VSP_RS32495	0.00927152	essential	essential
VSP_RS20095	0.00927948	essential	essential
VSP_RS39950	0.00928249	essential	essential
VSP_RS36815	0.00928382	essential	essential
VSP_RS08520	0.00929368	essential	essential
VSP_RS24455	0.00930851	essential	essential
VSP_RS14615	0.00933202	essential	essential
VSP_RS13430	0.00936768	essential	essential
VSP_RS37495	0.00938338	essential	essential
VSP_RS00015	0.00938478	essential	essential
VSP_RS10630	0.00939702	essential	essential
VSP_RS15235	0.00940666	essential	essential
VSP_RS06900	0.00940975	essential	essential
VSP_RS06910	0.00941915	essential	essential
VSP_RS20660	0.00942712	essential	essential
VSP_RS00105	0.00943396	essential	essential
VSP_RS40585	0.00943396	essential	essential
VSP_RS17220	0.00944386	essential	essential
VSP_RS23330	0.00946372	essential	essential
VSP_RS01480	0.00946746	essential	essential
VSP_RS17935	0.0095037	essential	essential
VSP_RS26250	0.00953137	essential	essential
VSP_RS39775	0.00953206	essential	essential
VSP_RS05535	0.00953895	essential	essential
VSP_RS04915	0.0095518	essential	essential
VSP_RS39935	0.00955734	essential	essential
VSP_RS17755	0.00958466	essential	essential
VSP_RS34010	0.00961538	essential	essential
VSP_RS37370	0.00967982	essential	essential
VSP_RS02785	0.00973394	essential	essential
VSP_RS34980	0.0097561	essential	essential
VSP_RS26150	0.00981997	essential	essential
VSP_RS12785	0.00984252	essential	essential
VSP_RS04780	0.00986842	essential	essential
VSP_RS41050	0.00990099	essential	essential
VSP_RS37725	0.00993377	essential	essential
VSP_RS16875	0.0099728	essential	essential
VSP_RS28480	0.00999375	essential	essential
VSP_RS01570	0.0100167	essential	essential
VSP_RS15585	0.0100604	essential	essential
VSP_RS16695	0.0100756	essential	essential
VSP_RS36045	0.0100853	essential	essential
VSP_RS36300	0.0101966	essential	essential
VSP_RS32335	0.0102041	essential	essential
VSP_RS06415	0.0102128	essential	essential
VSP_RS14180	0.010274	essential	essential
VSP_RS33890	0.0103093	essential	essential
VSP_RS36090	0.0103181	essential	essential
VSP_RS18130	0.0104384	essential	essential
VSP_RS21225	0.0105018	essential	essential
VSP_RS34730	0.0105163	essential	essential
VSP_RS27085	0.0105448	essential	essential
VSP_RS30480	0.0105465	essential	essential
VSP_RS22880	0.0105769	essential	essential
VSP_RS03840	0.0106141	essential	essential
VSP_RS12595	0.0106572	essential	essential
VSP_RS32105	0.0106952	essential	essential
VSP_RS39725	0.0107817	essential	essential
VSP_RS22565	0.0107914	essential	essential
VSP_RS21590	0.0108192	essential	essential
VSP_RS22485	0.0109223	essential	essential
VSP_RS07465	0.0109375	essential	essential
VSP_RS23350	0.0109507	essential	essential
VSP_RS25760	0.010952	essential	essential
VSP_RS14640	0.0109801	essential	essential
VSP_RS09695	0.0110294	essential	essential
VSP_RS15240	0.0111188	essential	essential
VSP_RS18850	0.0111524	essential	essential
VSP_RS39260	0.0111732	essential	essential
VSP_RS04610	0.011243	essential	essential
VSP_RS05705	0.011257	essential	essential
VSP_RS10720	0.0112676	essential	essential
VSP_RS34435	0.011274	essential	essential
VSP_RS25510	0.011378	essential	essential
VSP_RS43655	0.0113852	essential	essential
VSP_RS03540	0.0114345	essential	essential
VSP_RS16850	0.0114416	essential	essential
VSP_RS21905	0.0114504	essential	essential
VSP_RS39870	0.0114833	essential	essential
VSP_RS37020	0.011509	essential	essential
VSP_RS16645	0.0115385	essential	essential
VSP_RS03845	0.0116525	essential	essential
VSP_RS40470	0.011655	essential	essential
VSP_RS10825	0.0116897	essential	essential
VSP_RS24845	0.0116897	essential	essential
VSP_RS33335	0.011745	essential	essential
VSP_RS33110	0.0117647	essential	essential
VSP_RS01375	0.0118483	essential	essential
VSP_RS10155	0.0118557	essential	essential
VSP_RS31205	0.0118632	essential	essential
VSP_RS25015	0.0119048	essential	essential
VSP_RS24085	0.0121145	essential	essential
VSP_RS10635	0.0121547	essential	essential
VSP_RS35440	0.0122137	essential	essential
VSP_RS38295	0.0122378	essential	essential
VSP_RS18515	0.0122449	essential	essential
VSP_RS07035	0.0122873	essential	essential
VSP_RS14075	0.0123457	essential	essential
VSP_RS05520	0.0123596	essential	essential
VSP_RS18120	0.0123648	essential	essential
VSP_RS23910	0.0123675	essential	essential
VSP_RS15195	0.0123967	essential	essential
VSP_RS28695	0.0124138	essential	essential
VSP_RS14045	0.0124334	essential	essential
VSP_RS06945	0.0124352	essential	essential
VSP_RS10625	0.0124434	essential	essential
VSP_RS40255	0.0124434	essential	essential
VSP_RS21155	0.012474	essential	essential
VSP_RS16495	0.0124805	essential	essential
VSP_RS01580	0.0125298	essential	essential
VSP_RS28145	0.0125392	essential	essential
VSP_RS07920	0.0125471	essential	essential
VSP_RS42480	0.0125628	essential	essential
VSP_RS23595	0.0125984	essential	essential
VSP_RS04520	0.0127011	essential	essential
VSP_RS38950	0.0127841	essential	essential
VSP_RS04605	0.0128059	essential	essential
VSP_RS18505	0.0128755	essential	essential
VSP_RS28485	0.0128806	essential	essential
VSP_RS04935	0.0129555	essential	essential
VSP_RS26185	0.0129604	essential	essential
VSP_RS00020	0.012975	essential	essential
VSP_RS15045	0.0130548	essential	essential
VSP_RS14290	0.0130619	essential	essential
VSP_RS04535	0.013078	essential	essential
VSP_RS08955	0.0131148	essential	essential
VSP_RS28150	0.0131291	essential	essential
VSP_RS09265	0.0131579	essential	essential
VSP_RS12135	0.0131796	essential	essential
VSP_RS26340	0.0132231	essential	essential
VSP_RS02190	0.0132597	essential	essential
VSP_RS38505	0.0132626	essential	essential
VSP_RS32055	0.0133445	essential	essential
VSP_RS11815	0.013369	essential	essential
VSP_RS08930	0.0133779	essential	essential
VSP_RS04705	0.0134264	essential	essential
VSP_RS27070	0.0134357	essential	essential
VSP_RS00095	0.0135135	essential	essential
VSP_RS13970	0.0135135	essential	essential
VSP_RS30880	0.0135135	essential	essential
VSP_RS03945	0.0135222	essential	essential
VSP_RS18265	0.013587	essential	essential
VSP_RS10805	0.013664	essential	essential
VSP_RS20675	0.0136719	essential	essential
VSP_RS01450	0.0137712	essential	essential
VSP_RS25570	0.0138249	essential	essential
VSP_RS04790	0.0138662	essential	essential
VSP_RS26640	0.0138728	essential	essential
VSP_RS09230	0.0138889	essential	essential
VSP_RS10875	0.0138889	essential	essential
VSP_RS39995	0.0139535	essential	essential
VSP_RS06915	0.0140252	essential	essential
VSP_RS11545	0.0142303	essential	essential
VSP_RS11005	0.0143198	essential	essential
VSP_RS23950	0.0143443	essential	essential
VSP_RS18800	0.0144124	essential	essential
VSP_RS31180	0.0144231	essential	essential
VSP_RS08590	0.0144648	essential	essential
VSP_RS12955	0.0145423	essential	essential
VSP_RS08885	0.0145455	essential	essential
VSP_RS15805	0.0145985	essential	essential
VSP_RS01910	0.0146819	essential	essential
VSP_RS08105	0.0147059	essential	essential
VSP_RS03645	0.0147162	essential	essential
VSP_RS33475	0.0147344	essential	essential
VSP_RS31360	0.014756	essential	essential
VSP_RS33905	0.0148571	essential	essential
VSP_RS10620	0.0148786	essential	essential
VSP_RS40690	0.0148936	essential	essential
VSP_RS21585	0.0150565	essential	essential
VSP_RS33015	0.01507	essential	essential
VSP_RS23260	0.0151307	essential	essential
VSP_RS20020	0.0151844	essential	essential
VSP_RS03735	0.0152091	essential	essential
VSP_RS03980	0.0153061	essential	essential
VSP_RS00340	0.0153102	essential	essential
VSP_RS08940	0.0153322	essential	essential
VSP_RS33455	0.0153584	essential	essential
VSP_RS18575	0.0154076	essential	essential
VSP_RS33120	0.0154185	essential	essential
VSP_RS25750	0.0154185	essential	essential
VSP_RS22555	0.0154242	essential	essential
VSP_RS42785	0.0155239	essential	essential
VSP_RS05975	0.015544	essential	essential
VSP_RS00065	0.0156522	essential	essential
VSP_RS16885	0.0157171	essential	essential
VSP_RS26200	0.0157729	essential	essential
VSP_RS24090	0.0160183	essential	essential
VSP_RS27335	0.0160772	essential	essential
VSP_RS00265	0.0160966	essential	essential
VSP_RS19495	0.0160966	essential	essential
VSP_RS19445	0.0161137	essential	essential
VSP_RS22790	0.016152	essential	essential
VSP_RS18805	0.0161765	essential	essential
VSP_RS40580	0.0162053	essential	essential
VSP_RS20990	0.0162338	essential	essential
VSP_RS08500	0.0163339	essential	essential
VSP_RS06930	0.016441	essential	essential
VSP_RS19205	0.0164706	essential	essential
VSP_RS03850	0.0166163	essential	essential
VSP_RS16315	0.0167015	essential	essential
VSP_RS07710	0.0167026	essential	essential
VSP_RS04715	0.0170562	essential	essential
VSP_RS07030	0.0170807	essential	essential
VSP_RS04160	0.0171123	essential	essential
VSP_RS39155	0.0171149	essential	essential
VSP_RS18825	0.0171674	essential	essential
VSP_RS00180	0.017301	essential	essential
VSP_RS36600	0.0173745	essential	essential
VSP_RS37765	0.0174538	essential	essential
VSP_RS29285	0.0174564	essential	essential
VSP_RS17685	0.0174757	essential	essential
VSP_RS09770	0.0176817	essential	essential
VSP_RS30910	0.0177419	essential	essential
VSP_RS18860	0.0177606	essential	essential
VSP_RS43120	0.0177936	essential	essential
VSP_RS34445	0.0178571	essential	essential
VSP_RS40145	0.0179641	unclear	unclear
VSP_RS13455	0.0180328	unclear	unclear
VSP_RS26525	0.0180451	unclear	unclear
VSP_RS22795	0.0182588	unclear	unclear
VSP_RS11725	0.0182768	unclear	unclear
VSP_RS24335	0.0183486	unclear	unclear
VSP_RS32090	0.0184615	unclear	unclear
VSP_RS09115	0.0184964	unclear	unclear
VSP_RS02220	0.0184971	unclear	essential#
VSP_RS42900	0.0186335	unclear	unclear
VSP_RS28160	0.0186916	unclear	unclear
VSP_RS09000	0.018705	unclear	unclear
VSP_RS13390	0.018797	unclear	unclear
VSP_RS15600	0.0189456	unclear	unclear
VSP_RS36015	0.0189959	unclear	unclear
VSP_RS15825	0.0190311	unclear	unclear
VSP_RS37160	0.0190355	unclear	unclear
VSP_RS02760	0.0190779	unclear	unclear
VSP_RS42795	0.0191797	unclear	unclear
VSP_RS15595	0.0193424	unclear	unclear
VSP_RS18845	0.0193741	unclear	unclear
VSP_RS18790	0.0195167	unclear	unclear
VSP_RS24095	0.0195599	unclear	essential#
VSP_RS09035	0.019802	unclear	unclear
VSP_RS04355	0.0198675	unclear	unclear
VSP_RS42225	0.0199115	unclear	unclear
VSP_RS26645	0.01997	unclear	unclear
VSP_RS36030	0.02	unclear	unclear
VSP_RS09110	0.02003	unclear	unclear
VSP_RS06990	0.0201613	unclear	unclear
VSP_RS08960	0.0201729	unclear	unclear
VSP_RS04560	0.0202276	unclear	unclear
VSP_RS41920	0.0203046	unclear	unclear
VSP_RS36170	0.0204082	unclear	unclear
VSP_RS33000	0.0204082	unclear	essential#
VSP_RS34595	0.0204483	unclear	unclear
VSP_RS04690	0.0205882	unclear	unclear
VSP_RS42405	0.0207877	unclear	unclear
VSP_RS43620	0.0208483	unclear	unclear
VSP_RS42430	0.0210105	unclear	essential#
VSP_RS42060	0.0212766	unclear	unclear
VSP_RS39565	0.0212766	unclear	unclear
VSP_RS12040	0.02133	unclear	unclear
VSP_RS04450	0.0213523	unclear	unclear
VSP_RS09100	0.0216606	unclear	unclear
VSP_RS08820	0.0217918	unclear	unclear
VSP_RS30000	0.0220779	unclear	unclear
VSP_RS13315	0.0223267	unclear	essential#
VSP_RS14410	0.0224719	unclear	unclear
VSP_RS15830	0.0226087	unclear	unclear
VSP_RS11950	0.0227519	unclear	unclear
VSP_RS08905	0.0227525	unclear	unclear
VSP_RS09980	0.0229508	unclear	unclear
VSP_RS38235	0.0229533	unclear	unclear
VSP_RS14720	0.0229645	unclear	unclear
VSP_RS42185	0.0229746	unclear	unclear
VSP_RS38690	0.0229794	unclear	unclear
VSP_RS20915	0.0229885	unclear	unclear
VSP_RS29195	0.0230548	unclear	unclear
VSP_RS19480	0.0231156	unclear	unclear
VSP_RS28365	0.0232558	unclear	unclear
VSP_RS39150	0.0233191	unclear	unclear
VSP_RS04770	0.0235294	unclear	unclear
VSP_RS09730	0.0235732	unclear	essential#
VSP_RS42015	0.0236439	unclear	unclear
VSP_RS04735	0.0236967	unclear	unclear
VSP_RS43375	0.0237069	unclear	unclear
VSP_RS13840	0.0238806	unclear	unclear
VSP_RS13255	0.0239234	unclear	unclear
VSP_RS42350	0.0239234	unclear	unclear
VSP_RS15590	0.0241117	unclear	unclear
VSP_RS09030	0.0241306	unclear	unclear
VSP_RS26120	0.0241449	unclear	unclear
VSP_RS37935	0.0241514	unclear	unclear
VSP_RS17480	0.0241779	unclear	unclear
VSP_RS27455	0.0241935	unclear	unclear
VSP_RS21055	0.0242511	unclear	unclear
VSP_RS18075	0.0242537	unclear	unclear
VSP_RS34480	0.0242588	unclear	unclear
VSP_RS04345	0.0243902	unclear	unclear
VSP_RS38665	0.0244361	unclear	unclear
VSP_RS08525	0.0244898	unclear	unclear
VSP_RS18820	0.0245451	unclear	unclear
VSP_RS02230	0.0245719	unclear	unclear
VSP_RS17930	0.0245902	unclear	unclear
VSP_RS08985	0.0246154	unclear	unclear
VSP_RS41410	0.0246305	unclear	unclear
VSP_RS07800	0.0247295	unclear	unclear
VSP_RS05545	0.0247525	unclear	unclear
VSP_RS41840	0.0250656	unclear	unclear
VSP_RS25295	0.0251678	unclear	unclear
VSP_RS05700	0.0251836	unclear	unclear
VSP_RS26510	0.0253479	unclear	unclear
VSP_RS11880	0.0254237	unclear	unclear
VSP_RS00160	0.0254545	unclear	unclear
VSP_RS10570	0.0254545	unclear	unclear
VSP_RS15960	0.0255102	unclear	unclear
VSP_RS18620	0.0256035	unclear	unclear
VSP_RS37540	0.0256724	unclear	unclear
VSP_RS34095	0.0256881	unclear	unclear
VSP_RS20365	0.0257353	unclear	unclear
VSP_RS01445	0.0257967	unclear	unclear
VSP_RS42135	0.0258065	unclear	unclear
VSP_RS43135	0.0258449	unclear	unclear
VSP_RS30670	0.0258732	unclear	unclear
VSP_RS30870	0.025974	unclear	unclear
VSP_RS33005	0.0261723	unclear	unclear
VSP_RS08910	0.026178	unclear	unclear
VSP_RS06480	0.0263158	unclear	unclear
VSP_RS36740	0.0264317	unclear	unclear
VSP_RS30220	0.0265879	unclear	unclear
VSP_RS43285	0.0265957	unclear	unclear
VSP_RS39900	0.0266771	unclear	unclear
VSP_RS27710	0.0268149	unclear	unclear
VSP_RS43315	0.0268336	unclear	unclear
VSP_RS29255	0.026971	unclear	unclear
VSP_RS07375	0.027027	unclear	unclear
VSP_RS10175	0.027027	unclear	unclear
VSP_RS32110	0.0271084	unclear	unclear
VSP_RS04760	0.0271493	unclear	unclear
VSP_RS25955	0.0271669	unclear	unclear
VSP_RS04365	0.0272374	unclear	unclear
VSP_RS08990	0.0272727	unclear	unclear
VSP_RS42645	0.0273973	unclear	unclear
VSP_RS34755	0.0274566	unclear	essential#
VSP_RS04630	0.027515	unclear	unclear
VSP_RS04515	0.0275424	unclear	unclear
VSP_RS20605	0.0275591	unclear	unclear
VSP_RS06135	0.0276074	unclear	unclear
VSP_RS08915	0.0276074	unclear	unclear
VSP_RS18595	0.0276074	unclear	unclear
VSP_RS36320	0.0276873	unclear	unclear
VSP_RS20910	0.0278884	unclear	unclear
VSP_RS42935	0.0279695	unclear	unclear
VSP_RS42825	0.028	unclear	unclear
VSP_RS39200	0.0280374	unclear	unclear
VSP_RS08855	0.028128	unclear	unclear
VSP_RS19560	0.0282638	unclear	unclear
VSP_RS19405	0.0282862	unclear	unclear
VSP_RS11895	0.0283806	unclear	unclear
VSP_RS31120	0.0284916	unclear	unclear
VSP_RS10590	0.0285714	unclear	unclear
VSP_RS30050	0.0285714	unclear	unclear
VSP_RS09085	0.0286396	unclear	unclear
VSP_RS08920	0.0288011	unclear	unclear
VSP_RS40890	0.0288184	unclear	unclear
VSP_RS08950	0.0288462	unclear	unclear
VSP_RS09295	0.0288502	unclear	unclear
VSP_RS31380	0.0290534	non-essential	non-essential
VSP_RS18665	0.0290581	non-essential	non-essential
VSP_RS23380	0.0291181	non-essential	non-essential
VSP_RS21175	0.0291705	non-essential	non-essential
VSP_RS39600	0.0293529	non-essential	essential#
VSP_RS04685	0.0293678	non-essential	non-essential
VSP_RS12025	0.0294118	non-essential	non-essential
VSP_RS42820	0.0294118	non-essential	non-essential
VSP_RS39220	0.0295015	non-essential	non-essential
VSP_RS04850	0.0296496	non-essential	non-essential
VSP_RS27700	0.0297578	non-essential	non-essential
VSP_RS03280	0.0298507	non-essential	non-essential
VSP_RS43715	0.0298507	non-essential	non-essential
VSP_RS29970	0.0298783	non-essential	non-essential
VSP_RS40275	0.0299906	non-essential	non-essential
VSP_RS11890	0.03	non-essential	non-essential
VSP_RS29220	0.03	non-essential	non-essential
VSP_RS29225	0.0300633	non-essential	non-essential
VSP_RS37750	0.0300752	non-essential	non-essential
VSP_RS15840	0.0301003	non-essential	non-essential
VSP_RS41515	0.0301205	non-essential	non-essential
VSP_RS12295	0.0301508	non-essential	non-essential
VSP_RS27685	0.0301624	non-essential	non-essential
VSP_RS21455	0.0301966	non-essential	non-essential
VSP_RS20565	0.0302158	non-essential	non-essential
VSP_RS42760	0.030303	non-essential	non-essential
VSP_RS07630	0.0303347	non-essential	non-essential
VSP_RS39160	0.0303359	non-essential	non-essential
VSP_RS18775	0.0303384	non-essential	non-essential
VSP_RS04505	0.0304569	non-essential	non-essential
VSP_RS27600	0.0305882	non-essential	non-essential
VSP_RS42320	0.0306122	non-essential	non-essential
VSP_RS29245	0.0306122	non-essential	non-essential
VSP_RS09015	0.0306542	non-essential	non-essential
VSP_RS04215	0.0307076	non-essential	non-essential
VSP_RS33865	0.0307167	non-essential	non-essential
VSP_RS42660	0.0307167	non-essential	non-essential
VSP_RS39800	0.0308465	non-essential	non-essential
VSP_RS08935	0.0308483	non-essential	non-essential
VSP_RS19110	0.0310378	non-essential	non-essential
VSP_RS33010	0.0311457	non-essential	essential#
VSP_RS11905	0.0311615	non-essential	non-essential
VSP_RS06195	0.031185	non-essential	non-essential
VSP_RS04740	0.0313015	non-essential	non-essential
VSP_RS02415	0.0313152	non-essential	non-essential
VSP_RS27590	0.0313316	non-essential	non-essential
VSP_RS30015	0.031348	non-essential	non-essential
VSP_RS18585	0.0315615	non-essential	non-essential
VSP_RS41925	0.0317073	non-essential	non-essential
VSP_RS02380	0.0317164	non-essential	non-essential
VSP_RS07460	0.0319018	non-essential	non-essential
VSP_RS19415	0.0319767	non-essential	non-essential
VSP_RS34040	0.032	non-essential	non-essential
VSP_RS06170	0.0320078	non-essential	non-essential
VSP_RS08880	0.0322581	non-essential	non-essential
VSP_RS04240	0.0325733	non-essential	non-essential
VSP_RS09935	0.0325866	non-essential	non-essential
VSP_RS14105	0.0326616	non-essential	non-essential
VSP_RS05260	0.0327613	non-essential	non-essential
VSP_RS41910	0.0330189	non-essential	non-essential
VSP_RS24260	0.0330435	non-essential	non-essential
VSP_RS17425	0.0331453	non-essential	non-essential
VSP_RS06130	0.0331492	non-essential	non-essential
VSP_RS09010	0.0331658	non-essential	non-essential
VSP_RS23390	0.0332179	non-essential	non-essential
VSP_RS20595	0.0332226	non-essential	non-essential
VSP_RS34015	0.0334076	non-essential	non-essential
VSP_RS09285	0.033419	non-essential	non-essential
VSP_RS06145	0.0334448	non-essential	non-essential
VSP_RS27765	0.0334572	non-essential	non-essential
VSP_RS42045	0.0334928	non-essential	non-essential
VSP_RS43115	0.033557	non-essential	non-essential
VSP_RS43290	0.033557	non-essential	non-essential
VSP_RS09020	0.0336474	non-essential	non-essential
VSP_RS06060	0.0336788	non-essential	non-essential
VSP_RS14710	0.0337769	non-essential	non-essential
VSP_RS17340	0.0338266	non-essential	non-essential
VSP_RS23385	0.0338266	non-essential	non-essential
VSP_RS35710	0.0339806	non-essential	non-essential
VSP_RS08995	0.034045	non-essential	non-essential
VSP_RS12065	0.0340827	non-essential	non-essential
VSP_RS41110	0.0340909	non-essential	non-essential
VSP_RS42695	0.0340909	non-essential	non-essential
VSP_RS09005	0.0341113	non-essential	non-essential
VSP_RS03900	0.034134	non-essential	non-essential
VSP_RS00050	0.0341656	non-essential	non-essential
VSP_RS31275	0.0342052	non-essential	non-essential
VSP_RS21000	0.0343088	non-essential	non-essential
VSP_RS40505	0.0343195	non-essential	essential#
VSP_RS10105	0.034398	non-essential	non-essential
VSP_RS08980	0.034413	non-essential	non-essential
VSP_RS34285	0.0344828	non-essential	non-essential
VSP_RS04645	0.0345158	non-essential	non-essential
VSP_RS26920	0.0345489	non-essential	non-essential
VSP_RS36850	0.0345704	non-essential	non-essential
VSP_RS18600	0.034588	non-essential	non-essential
VSP_RS21075	0.0347107	non-essential	non-essential
VSP_RS12045	0.0347594	non-essential	non-essential
VSP_RS09965	0.0348101	non-essential	non-essential
VSP_RS42745	0.035	non-essential	non-essential
VSP_RS20690	0.0350195	non-essential	non-essential
VSP_RS14470	0.0350515	non-essential	non-essential
VSP_RS10820	0.0350554	non-essential	non-essential
VSP_RS42965	0.0351317	non-essential	non-essential
VSP_RS04710	0.0352941	non-essential	non-essential
VSP_RS06115	0.0353261	non-essential	non-essential
VSP_RS04440	0.0353448	non-essential	non-essential
VSP_RS30765	0.0353635	non-essential	non-essential
VSP_RS29065	0.0353774	non-essential	non-essential
VSP_RS06220	0.0353982	non-essential	non-essential
VSP_RS42220	0.0354251	non-essential	non-essential
VSP_RS03040	0.035524	non-essential	non-essential
VSP_RS30270	0.0355487	non-essential	non-essential
VSP_RS30005	0.0355781	non-essential	non-essential
VSP_RS43295	0.0355872	non-essential	non-essential
VSP_RS39685	0.0356164	non-essential	non-essential
VSP_RS24965	0.0356164	non-essential	non-essential
VSP_RS22380	0.0356347	non-essential	non-essential
VSP_RS24330	0.0359116	non-essential	non-essential
VSP_RS25160	0.0359281	non-essential	essential#
VSP_RS01965	0.0359492	non-essential	non-essential
VSP_RS01700	0.0359712	non-essential	non-essential
VSP_RS20575	0.0359712	non-essential	non-essential
VSP_RS20620	0.0359897	non-essential	non-essential
VSP_RS20970	0.0360531	non-essential	non-essential
VSP_RS20965	0.0361446	non-essential	non-essential
VSP_RS04660	0.0361871	non-essential	non-essential
VSP_RS27780	0.036193	non-essential	non-essential
VSP_RS12275	0.0362117	non-essential	non-essential
VSP_RS38195	0.0362385	non-essential	non-essential
VSP_RS20540	0.0362395	non-essential	non-essential
VSP_RS28630	0.0362426	non-essential	non-essential
VSP_RS18685	0.036245	non-essential	non-essential
VSP_RS11550	0.0362595	non-essential	non-essential
VSP_RS33910	0.0362903	non-essential	non-essential
VSP_RS04550	0.0363636	non-essential	non-essential
VSP_RS18785	0.0363636	non-essential	non-essential
VSP_RS39645	0.0363798	non-essential	non-essential
VSP_RS30540	0.0364372	non-essential	non-essential
VSP_RS04360	0.0364683	non-essential	non-essential
VSP_RS20470	0.0364742	non-essential	non-essential
VSP_RS20695	0.0365059	non-essential	non-essential
VSP_RS15815	0.0365535	non-essential	non-essential
VSP_RS18550	0.0365619	non-essential	non-essential
VSP_RS29215	0.0366795	non-essential	non-essential
VSP_RS37680	0.0367412	non-essential	non-essential
VSP_RS18695	0.0368239	non-essential	non-essential
VSP_RS06065	0.0369004	non-essential	non-essential
VSP_RS20500	0.0369004	non-essential	non-essential
VSP_RS26505	0.0369393	non-essential	non-essential
VSP_RS30065	0.0369853	non-essential	non-essential
VSP_RS37670	0.0370036	non-essential	non-essential
VSP_RS28295	0.0370828	non-essential	non-essential
VSP_RS09925	0.0370995	non-essential	non-essential
VSP_RS16930	0.0371747	non-essential	non-essential
VSP_RS28200	0.0371901	non-essential	non-essential
VSP_RS23185	0.0373134	non-essential	non-essential
VSP_RS21080	0.0373588	non-essential	non-essential
VSP_RS31095	0.0373711	non-essential	non-essential
VSP_RS14475	0.0373747	non-essential	non-essential
VSP_RS04665	0.0374771	non-essential	non-essential
VSP_RS39695	0.0375195	non-essential	non-essential
VSP_RS30060	0.0375536	non-essential	non-essential
VSP_RS27555	0.037594	non-essential	non-essential
VSP_RS11240	0.0376106	non-essential	non-essential
VSP_RS39770	0.0376214	non-essential	non-essential
VSP_RS04340	0.0376412	non-essential	non-essential
VSP_RS00090	0.0377095	non-essential	non-essential
VSP_RS35685	0.0377771	non-essential	non-essential
VSP_RS20490	0.0378289	non-essential	non-essential
VSP_RS42970	0.0378378	non-essential	non-essential
VSP_RS27775	0.0380435	non-essential	non-essential
VSP_RS07635	0.0380567	non-essential	non-essential
VSP_RS11875	0.0380623	non-essential	non-essential
VSP_RS09870	0.0381356	non-essential	non-essential
VSP_RS03240	0.0381558	non-essential	non-essential
VSP_RS43175	0.0381895	non-essential	non-essential
VSP_RS06410	0.0382572	non-essential	non-essential
VSP_RS23180	0.0382653	non-essential	non-essential
VSP_RS24910	0.0382653	non-essential	non-essential
VSP_RS20955	0.0382775	non-essential	non-essential
VSP_RS08945	0.0382932	non-essential	non-essential
VSP_RS42055	0.0382979	non-essential	non-essential
VSP_RS05625	0.0383189	non-essential	non-essential
VSP_RS26300	0.0384036	non-essential	non-essential
VSP_RS07185	0.0384298	non-essential	non-essential
VSP_RS09930	0.0384615	non-essential	non-essential
VSP_RS22360	0.0386364	non-essential	non-essential
VSP_RS04175	0.0387097	non-essential	non-essential
VSP_RS14090	0.0387779	non-essential	non-essential
VSP_RS27705	0.0387931	non-essential	non-essential
VSP_RS27680	0.038806	non-essential	non-essential
VSP_RS33520	0.0388446	non-essential	essential#
VSP_RS27285	0.0388489	non-essential	non-essential
VSP_RS22915	0.0389105	non-essential	non-essential
VSP_RS28430	0.0389805	non-essential	non-essential
VSP_RS04680	0.0390625	non-essential	non-essential
VSP_RS43685	0.0390625	non-essential	non-essential
VSP_RS09105	0.0390764	non-essential	non-essential
VSP_RS02540	0.0390964	non-essential	non-essential
VSP_RS12245	0.0391304	non-essential	non-essential
VSP_RS14080	0.0391924	non-essential	non-essential
VSP_RS20585	0.0392927	non-essential	non-essential
VSP_RS04670	0.0393013	non-essential	non-essential
VSP_RS02525	0.0393391	non-essential	non-essential
VSP_RS35015	0.0393701	non-essential	non-essential
VSP_RS02530	0.0393822	non-essential	non-essential
VSP_RS30770	0.0393873	non-essential	non-essential
VSP_RS15660	0.039414	non-essential	non-essential
VSP_RS05900	0.0394322	non-essential	non-essential
VSP_RS40510	0.0394366	non-essential	non-essential
VSP_RS09420	0.0394737	non-essential	non-essential
VSP_RS10520	0.0394737	non-essential	non-essential
VSP_RS10610	0.0394737	non-essential	non-essential
VSP_RS24470	0.039604	non-essential	non-essential
VSP_RS43275	0.0396226	non-essential	non-essential
VSP_RS20485	0.0397196	non-essential	non-essential
VSP_RS25360	0.0397196	non-essential	non-essential
VSP_RS06200	0.0397219	non-essential	non-essential
VSP_RS31295	0.039903	non-essential	non-essential
VSP_RS42990	0.0399568	non-essential	non-essential
VSP_RS05710	0.04	non-essential	non-essential
VSP_RS42065	0.04	non-essential	non-essential
VSP_RS15070	0.04	non-essential	non-essential
VSP_RS35620	0.04	non-essential	non-essential
VSP_RS29035	0.04	non-essential	non-essential
VSP_RS34075	0.0400593	non-essential	non-essential
VSP_RS19670	0.0401146	non-essential	non-essential
VSP_RS31280	0.0402002	non-essential	non-essential
VSP_RS37295	0.0402414	non-essential	non-essential
VSP_RS42905	0.0402685	non-essential	non-essential
VSP_RS23195	0.0403458	non-essential	non-essential
VSP_RS18315	0.040349	non-essential	non-essential
VSP_RS12250	0.0403727	non-essential	non-essential
VSP_RS14100	0.0403727	non-essential	non-essential
VSP_RS11885	0.0404313	non-essential	non-essential
VSP_RS42330	0.0404624	non-essential	non-essential
VSP_RS10260	0.0404908	non-essential	non-essential
VSP_RS19715	0.0404908	non-essential	non-essential
VSP_RS27670	0.0405063	non-essential	non-essential
VSP_RS26305	0.0405117	non-essential	non-essential
VSP_RS27325	0.0405117	non-essential	non-essential
VSP_RS18780	0.0405237	non-essential	non-essential
VSP_RS27280	0.0405405	non-essential	non-essential
VSP_RS27860	0.0405405	non-essential	non-essential
VSP_RS02535	0.0405562	non-essential	non-essential
VSP_RS18645	0.0405728	non-essential	non-essential
VSP_RS07080	0.0406321	non-essential	non-essential
VSP_RS40410	0.0406346	non-essential	non-essential
VSP_RS20475	0.0406977	non-essential	non-essential
VSP_RS40215	0.0406977	non-essential	non-essential
VSP_RS10655	0.040724	non-essential	non-essential
VSP_RS20560	0.0407279	non-essential	non-essential
VSP_RS09895	0.0408163	non-essential	non-essential
VSP_RS27235	0.0408367	non-essential	non-essential
VSP_RS08970	0.0408526	non-essential	non-essential
VSP_RS36100	0.0408593	non-essential	non-essential
VSP_RS18590	0.0408654	non-essential	non-essential
VSP_RS12035	0.0408812	non-essential	non-essential
VSP_RS03045	0.0409836	non-essential	non-essential
VSP_RS26420	0.0410128	non-essential	non-essential
VSP_RS09255	0.0410959	non-essential	non-essential
VSP_RS26485	0.0410959	non-essential	non-essential
VSP_RS22420	0.0411724	non-essential	non-essential
VSP_RS08565	0.0411946	non-essential	non-essential
VSP_RS31145	0.0412148	non-essential	non-essential
VSP_RS03095	0.0412574	non-essential	non-essential
VSP_RS29240	0.0412621	non-essential	non-essential
VSP_RS31290	0.0413223	non-essential	non-essential
VSP_RS41980	0.0413793	non-essential	non-essential
VSP_RS18670	0.0414031	non-essential	non-essential
VSP_RS10100	0.0414201	non-essential	non-essential
VSP_RS30565	0.0414201	non-essential	non-essential
VSP_RS38070	0.0415225	non-essential	non-essential
VSP_RS33125	0.0415282	non-essential	non-essential
VSP_RS30130	0.0415512	non-essential	non-essential
VSP_RS04615	0.0415584	non-essential	non-essential
VSP_RS13490	0.041573	non-essential	non-essential
VSP_RS21045	0.0416079	non-essential	non-essential
VSP_RS27270	0.0416956	non-essential	non-essential
VSP_RS30570	0.0417001	non-essential	non-essential
VSP_RS14415	0.0417391	non-essential	non-essential
VSP_RS20460	0.0417495	non-essential	non-essential
VSP_RS13930	0.0417755	non-essential	non-essential
VSP_RS27845	0.0417827	non-essential	non-essential
VSP_RS04580	0.0418251	non-essential	non-essential
VSP_RS04465	0.0418639	non-essential	non-essential
VSP_RS03050	0.0418919	non-essential	non-essential
VSP_RS01470	0.0419696	non-essential	non-essential
VSP_RS24135	0.0420168	non-essential	non-essential
VSP_RS38820	0.04209	non-essential	non-essential
VSP_RS34175	0.0421348	non-essential	non-essential
VSP_RS42780	0.0421585	non-essential	non-essential
VSP_RS31630	0.0421725	non-essential	non-essential
VSP_RS01850	0.0422535	non-essential	non-essential
VSP_RS27815	0.0422833	non-essential	non-essential
VSP_RS40515	0.0423729	non-essential	non-essential
VSP_RS36160	0.0423729	non-essential	non-essential
VSP_RS27265	0.0424195	non-essential	non-essential
VSP_RS19070	0.0424929	non-essential	non-essential
VSP_RS42150	0.0425532	non-essential	non-essential
VSP_RS15850	0.0425532	non-essential	non-essential
VSP_RS02165	0.0426136	non-essential	non-essential
VSP_RS26735	0.0426439	non-essential	non-essential
VSP_RS02410	0.042654	non-essential	non-essential
VSP_RS12285	0.04266	non-essential	non-essential
VSP_RS14465	0.0427136	non-essential	non-essential
VSP_RS39680	0.0428212	non-essential	non-essential
VSP_RS39140	0.0428441	non-essential	non-essential
VSP_RS09755	0.0428571	non-essential	non-essential
VSP_RS09275	0.042879	non-essential	non-essential
VSP_RS09910	0.0429104	non-essential	non-essential
VSP_RS43545	0.0429104	non-essential	non-essential
VSP_RS10730	0.0429594	non-essential	non-essential
VSP_RS39030	0.0429688	non-essential	non-essential
VSP_RS11900	0.0430267	non-essential	non-essential
VSP_RS07100	0.0430464	non-essential	non-essential
VSP_RS07610	0.0430571	non-essential	non-essential
VSP_RS31625	0.0431198	non-essential	non-essential
VSP_RS25345	0.043152	non-essential	non-essential
VSP_RS13700	0.0431655	non-essential	non-essential
VSP_RS38240	0.0431894	non-essential	non-essential
VSP_RS06745	0.0432277	non-essential	non-essential
VSP_RS02850	0.0432767	non-essential	non-essential
VSP_RS38215	0.0433121	non-essential	non-essential
VSP_RS00900	0.0433387	non-essential	non-essential
VSP_RS02160	0.0434132	non-essential	non-essential
VSP_RS20480	0.0434783	non-essential	non-essential
VSP_RS42755	0.0434783	non-essential	non-essential
VSP_RS13945	0.0435835	non-essential	non-essential
VSP_RS22350	0.0436242	non-essential	non-essential
VSP_RS41975	0.0436433	non-essential	non-essential
VSP_RS09820	0.043662	non-essential	non-essential
VSP_RS27925	0.0436797	non-essential	non-essential
VSP_RS23395	0.0437447	non-essential	non-essential
VSP_RS02550	0.043759	non-essential	non-essential
VSP_RS29975	0.0437593	non-essential	non-essential
VSP_RS09920	0.0437788	non-essential	non-essential
VSP_RS06155	0.0438088	non-essential	non-essential
VSP_RS10000	0.0438247	non-essential	non-essential
VSP_RS41075	0.043956	non-essential	non-essential
VSP_RS27920	0.0440061	non-essential	non-essential
VSP_RS29205	0.0440415	non-essential	non-essential
VSP_RS25420	0.0440598	non-essential	non-essential
VSP_RS04420	0.0440729	non-essential	non-essential
VSP_RS10250	0.0440835	non-essential	non-essential
VSP_RS17700	0.0440882	non-essential	non-essential
VSP_RS09280	0.0441176	non-essential	non-essential
VSP_RS18070	0.0441176	non-essential	non-essential
VSP_RS27805	0.0441522	non-essential	non-essential
VSP_RS04540	0.0441558	non-essential	non-essential
VSP_RS06055	0.044164	non-essential	non-essential
VSP_RS08850	0.0442063	non-essential	non-essential
VSP_RS09805	0.044226	non-essential	non-essential
VSP_RS09995	0.0442478	non-essential	non-essential
VSP_RS42650	0.0443038	non-essential	non-essential
VSP_RS09900	0.0443686	non-essential	non-essential
VSP_RS31320	0.0443686	non-essential	non-essential
VSP_RS02545	0.044374	non-essential	non-essential
VSP_RS31030	0.0443975	non-essential	non-essential
VSP_RS19295	0.044405	non-essential	non-essential
VSP_RS31355	0.044405	non-essential	non-essential
VSP_RS31305	0.0444132	non-essential	non-essential
VSP_RS19230	0.0444444	non-essential	non-essential
VSP_RS31035	0.044484	non-essential	non-essential
VSP_RS38635	0.0445344	non-essential	non-essential
VSP_RS02970	0.0445477	non-essential	non-essential
VSP_RS04655	0.0445498	non-essential	non-essential
VSP_RS06570	0.0445545	non-essential	non-essential
VSP_RS39765	0.0445783	non-essential	non-essential
VSP_RS31325	0.0445946	non-essential	non-essential
VSP_RS39085	0.0446383	non-essential	non-essential
VSP_RS30010	0.0446773	non-essential	non-essential
VSP_RS20610	0.0447059	non-essential	non-essential
VSP_RS19255	0.0447368	non-essential	non-essential
VSP_RS05650	0.0447782	non-essential	non-essential
VSP_RS26365	0.0448276	non-essential	non-essential
VSP_RS07280	0.0448529	non-essential	non-essential
VSP_RS39795	0.0449029	non-essential	non-essential
VSP_RS09410	0.0449219	non-essential	non-essential
VSP_RS30025	0.0449219	non-essential	non-essential
VSP_RS12300	0.0449591	non-essential	non-essential
VSP_RS27330	0.0449979	non-essential	non-essential
VSP_RS38045	0.0450311	non-essential	non-essential
VSP_RS37685	0.0450316	non-essential	non-essential
VSP_RS09975	0.0450358	non-essential	non-essential
VSP_RS33505	0.0450405	non-essential	non-essential
VSP_RS07255	0.0450607	non-essential	non-essential
VSP_RS19900	0.045067	non-essential	non-essential
VSP_RS30535	0.0451064	non-essential	non-essential
VSP_RS24625	0.0451264	non-essential	non-essential
VSP_RS27665	0.0451807	non-essential	non-essential
VSP_RS36440	0.0451923	non-essential	non-essential
VSP_RS31150	0.0452403	non-essential	non-essential
VSP_RS21270	0.0452806	non-essential	non-essential
VSP_RS23710	0.0453195	non-essential	non-essential
VSP_RS01735	0.0453721	non-essential	non-essential
VSP_RS20400	0.0453939	non-essential	non-essential
VSP_RS20590	0.0454379	non-essential	non-essential
VSP_RS04150	0.0454545	non-essential	non-essential
VSP_RS12005	0.0454545	non-essential	non-essential
VSP_RS19800	0.0454545	non-essential	non-essential
VSP_RS42640	0.0454545	non-essential	non-essential
VSP_RS07880	0.0455684	non-essential	non-essential
VSP_RS21250	0.0455882	non-essential	non-essential
VSP_RS29815	0.0455927	non-essential	non-essential
VSP_RS36325	0.0456156	non-essential	non-essential
VSP_RS39745	0.0456522	non-essential	non-essential
VSP_RS29030	0.0457698	non-essential	non-essential
VSP_RS32225	0.0457746	non-essential	non-essential
VSP_RS43690	0.0458015	non-essential	non-essential
VSP_RS04650	0.0458081	non-essential	non-essential
VSP_RS24955	0.0458221	non-essential	non-essential
VSP_RS06160	0.0458772	non-essential	non-essential
VSP_RS20425	0.0459016	non-essential	non-essential
VSP_RS09865	0.046	non-essential	non-essential
VSP_RS07835	0.0460101	non-essential	non-essential
VSP_RS42520	0.0460526	non-essential	non-essential
VSP_RS42655	0.046133	non-essential	non-essential
VSP_RS19965	0.0461538	non-essential	non-essential
VSP_RS42790	0.0461538	non-essential	non-essential
VSP_RS15795	0.0461933	non-essential	non-essential
VSP_RS31635	0.0461957	non-essential	non-essential
VSP_RS30745	0.046202	non-essential	non-essential
VSP_RS42580	0.0462428	non-essential	non-essential
VSP_RS14230	0.0462633	non-essential	non-essential
VSP_RS35130	0.0462662	non-essential	non-essential
VSP_RS20530	0.0463576	non-essential	non-essential
VSP_RS18795	0.0463918	non-essential	non-essential
VSP_RS20615	0.0464037	non-essential	non-essential
VSP_RS26985	0.0464286	non-essential	non-essential
VSP_RS32575	0.0464363	non-essential	non-essential
VSP_RS33510	0.0464396	non-essential	non-essential
VSP_RS43390	0.0464636	non-essential	non-essential
VSP_RS27255	0.0464927	non-essential	non-essential
VSP_RS27615	0.0465116	non-essential	non-essential
VSP_RS00760	0.0465347	non-essential	non-essential
VSP_RS18680	0.0465976	non-essential	non-essential
VSP_RS23740	0.046659	non-essential	non-essential
VSP_RS34100	0.0467033	non-essential	non-essential
VSP_RS06165	0.0467654	non-essential	non-essential
VSP_RS26330	0.0467654	non-essential	non-essential
VSP_RS18675	0.0467675	non-essential	non-essential
VSP_RS39395	0.0467692	non-essential	non-essential
VSP_RS01305	0.0467775	non-essential	non-essential
VSP_RS30805	0.0467861	non-essential	non-essential
VSP_RS08535	0.0468855	non-essential	non-essential
VSP_RS29050	0.0469354	non-essential	non-essential
VSP_RS22415	0.0469502	non-essential	non-essential
VSP_RS42685	0.0470588	non-essential	non-essential
VSP_RS37285	0.0470852	non-essential	non-essential
VSP_RS20430	0.0471204	non-essential	non-essential
VSP_RS05995	0.0471349	non-essential	non-essential
VSP_RS30205	0.0471513	non-essential	non-essential
VSP_RS40295	0.0471584	non-essential	non-essential
VSP_RS04400	0.0471616	non-essential	non-essential
VSP_RS04445	0.0472175	non-essential	non-essential
VSP_RS41175	0.0472193	non-essential	non-essential
VSP_RS06150	0.0473029	non-essential	non-essential
VSP_RS17490	0.0473136	non-essential	non-essential
VSP_RS26325	0.0473146	non-essential	non-essential
VSP_RS18635	0.0473441	non-essential	non-essential
VSP_RS39945	0.0473538	non-essential	non-essential
VSP_RS02395	0.0473628	non-essential	non-essential
VSP_RS31090	0.0473738	non-essential	non-essential
VSP_RS01320	0.047379	non-essential	non-essential
VSP_RS09905	0.0474041	non-essential	non-essential
VSP_RS06090	0.0474453	non-essential	non-essential
VSP_RS28185	0.0474576	non-essential	non-essential
VSP_RS12310	0.0474684	non-essential	non-essential
VSP_RS40040	0.047532	non-essential	non-essential
VSP_RS21010	0.0475524	non-essential	non-essential
VSP_RS03100	0.0475617	non-essential	non-essential
VSP_RS01140	0.047635	non-essential	non-essential
VSP_RS34675	0.0476589	non-essential	non-essential
VSP_RS41915	0.0477099	non-essential	non-essential
VSP_RS29725	0.0477099	non-essential	non-essential
VSP_RS18705	0.0477127	non-essential	non-essential
VSP_RS39020	0.0477327	non-essential	non-essential
VSP_RS18830	0.0477454	non-essential	non-essential
VSP_RS28605	0.0477471	non-essential	non-essential
VSP_RS04145	0.0477528	non-essential	non-essential
VSP_RS21525	0.0477528	non-essential	non-essential
VSP_RS09960	0.0478261	non-essential	non-essential
VSP_RS21775	0.0478469	non-essential	non-essential
VSP_RS38200	0.0478723	non-essential	non-essential
VSP_RS42110	0.0479042	non-essential	non-essential
VSP_RS42710	0.0479452	non-essential	non-essential
VSP_RS04210	0.0479638	non-essential	non-essential
VSP_RS24125	0.048	non-essential	non-essential
VSP_RS30115	0.048	non-essential	non-essential
VSP_RS01335	0.0480405	non-essential	non-essential
VSP_RS41665	0.0480769	non-essential	non-essential
VSP_RS24140	0.0481283	non-essential	non-essential
VSP_RS04475	0.0481523	non-essential	non-essential
VSP_RS09200	0.0481586	non-essential	non-essential
VSP_RS07205	0.0482213	non-essential	non-essential
VSP_RS14095	0.0482251	non-essential	non-essential
VSP_RS20570	0.0482315	non-essential	non-essential
VSP_RS01350	0.0482546	non-essential	non-essential
VSP_RS18715	0.0482759	non-essential	non-essential
VSP_RS09195	0.0483351	non-essential	non-essential
VSP_RS30525	0.0483384	non-essential	non-essential
VSP_RS02965	0.0483507	non-essential	non-essential
VSP_RS26370	0.0483871	non-essential	non-essential
VSP_RS38150	0.0484429	non-essential	non-essential
VSP_RS37675	0.0484581	non-essential	non-essential
VSP_RS30425	0.0485075	non-essential	non-essential
VSP_RS38210	0.0485498	non-essential	non-essential
VSP_RS12615	0.0485714	non-essential	non-essential
VSP_RS19865	0.0485961	non-essential	non-essential
VSP_RS27485	0.0485961	non-essential	non-essential
VSP_RS07225	0.0486381	non-essential	non-essential
VSP_RS27355	0.0486486	non-essential	non-essential
VSP_RS42940	0.0486726	non-essential	non-essential
VSP_RS30715	0.0486726	non-essential	non-essential
VSP_RS36270	0.0486787	non-essential	non-essential
VSP_RS20375	0.0487013	non-essential	non-essential
VSP_RS17485	0.0487047	non-essential	non-essential
VSP_RS19245	0.0487805	non-essential	non-essential
VSP_RS42440	0.0487805	non-essential	non-essential
VSP_RS41245	0.0487805	non-essential	non-essential
VSP_RS41785	0.0487805	non-essential	non-essential
VSP_RS41645	0.0488974	non-essential	non-essential
VSP_RS18690	0.0489546	non-essential	non-essential
VSP_RS04925	0.0489796	non-essential	non-essential
VSP_RS31820	0.0489914	non-essential	non-essential
VSP_RS00840	0.0490104	non-essential	non-essential
VSP_RS13935	0.0490654	non-essential	non-essential
VSP_RS27630	0.0490798	non-essential	non-essential
VSP_RS43590	0.0490872	non-essential	non-essential
VSP_RS27915	0.0490998	non-essential	non-essential
VSP_RS18770	0.0491493	non-essential	non-essential
VSP_RS21895	0.0491632	non-essential	non-essential
VSP_RS14460	0.0491659	non-essential	non-essential
VSP_RS12580	0.0491803	non-essential	non-essential
VSP_RS19690	0.0491803	non-essential	non-essential
VSP_RS37655	0.0491803	non-essential	non-essential
VSP_RS41790	0.0491803	non-essential	non-essential
VSP_RS42450	0.0492091	non-essential	non-essential
VSP_RS34325	0.0492505	non-essential	non-essential
VSP_RS30550	0.0492846	non-essential	non-essential
VSP_RS09080	0.0492958	non-essential	non-essential
VSP_RS32240	0.0493421	non-essential	non-essential
VSP_RS30795	0.0494166	non-essential	non-essential
VSP_RS40305	0.0494438	non-essential	non-essential
VSP_RS37770	0.0494665	non-essential	non-essential
VSP_RS11130	0.0494719	non-essential	non-essential
VSP_RS09955	0.049505	non-essential	non-essential
VSP_RS23020	0.0495356	non-essential	non-essential
VSP_RS34290	0.0495627	non-essential	non-essential
VSP_RS27220	0.0496524	non-essential	non-essential
VSP_RS29960	0.0497322	non-essential	non-essential
VSP_RS38080	0.0497347	non-essential	non-essential
VSP_RS12610	0.0497804	non-essential	non-essential
VSP_RS29930	0.0498652	non-essential	non-essential
VSP_RS30110	0.0499307	non-essential	non-essential
VSP_RS08975	0.05	non-essential	non-essential
VSP_RS20525	0.05	non-essential	non-essential
VSP_RS20960	0.05	non-essential	non-essential
VSP_RS22070	0.05	non-essential	non-essential
VSP_RS07615	0.0500468	non-essential	non-essential
VSP_RS01340	0.0500677	non-essential	non-essential
VSP_RS00935	0.0501567	non-essential	non-essential
VSP_RS07180	0.0501767	non-essential	non-essential
VSP_RS27690	0.0502024	non-essential	non-essential
VSP_RS19870	0.0502128	non-essential	non-essential
VSP_RS18210	0.0502183	non-essential	non-essential
VSP_RS31100	0.0502431	non-essential	non-essential
VSP_RS20370	0.0502793	non-essential	non-essential
VSP_RS30070	0.050308	non-essential	non-essential
VSP_RS14110	0.0503335	non-essential	non-essential
VSP_RS30735	0.0503378	non-essential	non-essential
VSP_RS05655	0.0503597	non-essential	non-essential
VSP_RS29015	0.0503597	non-essential	non-essential
VSP_RS40125	0.0504125	non-essential	non-essential
VSP_RS27725	0.0504292	non-essential	non-essential
VSP_RS27310	0.0504414	non-essential	non-essential
VSP_RS11765	0.0504451	non-essential	non-essential
VSP_RS13740	0.0504451	non-essential	non-essential
VSP_RS22240	0.0504673	non-essential	non-essential
VSP_RS19375	0.0505213	non-essential	non-essential
VSP_RS21040	0.0505837	non-essential	non-essential
VSP_RS27340	0.0506012	non-essential	non-essential
VSP_RS09760	0.0506165	non-essential	non-essential
VSP_RS19380	0.0506455	non-essential	non-essential
VSP_RS42490	0.0506494	non-essential	non-essential
VSP_RS31025	0.0506912	non-essential	non-essential
VSP_RS06530	0.0507042	non-essential	non-essential
VSP_RS19685	0.0507075	non-essential	non-essential
VSP_RS38075	0.0507302	non-essential	non-essential
VSP_RS38180	0.0507655	non-essential	non-essential
VSP_RS34110	0.0508083	non-essential	non-essential
VSP_RS09835	0.0508621	non-essential	non-essential
VSP_RS30085	0.0508693	non-essential	non-essential
VSP_RS27295	0.0508941	non-essential	non-essential
VSP_RS29190	0.0509091	non-essential	non-essential
VSP_RS07065	0.0509194	non-essential	non-essential
VSP_RS12070	0.0509356	non-essential	non-essential
VSP_RS18305	0.0510204	non-essential	non-essential
VSP_RS27225	0.0510204	non-essential	non-essential
VSP_RS38310	0.0510585	non-essential	non-essential
VSP_RS43515	0.0510638	non-essential	non-essential
VSP_RS38910	0.0510708	non-essential	non-essential
VSP_RS31610	0.0511331	non-essential	non-essential
VSP_RS07245	0.0511364	non-essential	non-essential
VSP_RS42805	0.0511364	non-essential	non-essential
VSP_RS34105	0.051144	non-essential	non-essential
VSP_RS38085	0.0511927	non-essential	non-essential
VSP_RS27645	0.0511945	non-essential	non-essential
VSP_RS29210	0.0512195	non-essential	non-essential
VSP_RS08415	0.0512635	non-essential	non-essential
VSP_RS18630	0.0513347	non-essential	non-essential
VSP_RS15515	0.0513644	non-essential	non-essential
VSP_RS27490	0.0514166	non-essential	non-essential
VSP_RS20415	0.0514776	non-essential	non-essential
VSP_RS05635	0.0514821	non-essential	non-essential
VSP_RS42270	0.051495	non-essential	non-essential
VSP_RS09210	0.0515071	non-essential	non-essential
VSP_RS39525	0.0515267	non-essential	non-essential
VSP_RS28445	0.0515284	non-essential	non-essential
VSP_RS21130	0.0515625	non-essential	non-essential
VSP_RS40370	0.0515666	non-essential	non-essential
VSP_RS19250	0.0515695	non-essential	non-essential
VSP_RS19795	0.0515695	non-essential	non-essential
VSP_RS29855	0.0515695	non-essential	non-essential
VSP_RS23670	0.0515971	non-essential	non-essential
VSP_RS19645	0.051676	non-essential	non-essential
VSP_RS07910	0.0517078	non-essential	non-essential
VSP_RS22075	0.0517241	non-essential	non-essential
VSP_RS28265	0.0517241	non-essential	non-essential
VSP_RS31130	0.051756	non-essential	non-essential
VSP_RS37125	0.0517621	non-essential	non-essential
VSP_RS08275	0.0518135	non-essential	non-essential
VSP_RS00875	0.0518234	non-essential	non-essential
VSP_RS20465	0.0518672	non-essential	non-essential
VSP_RS43065	0.0518868	non-essential	non-essential
VSP_RS12475	0.0519802	non-essential	non-essential
VSP_RS20510	0.0519836	non-essential	non-essential
VSP_RS30135	0.0520231	non-essential	non-essential
VSP_RS02600	0.0520446	non-essential	non-essential
VSP_RS37240	0.052093	non-essential	non-essential
VSP_RS30545	0.0521236	non-essential	non-essential
VSP_RS38115	0.0521327	non-essential	non-essential
VSP_RS01675	0.0521447	non-essential	non-essential
VSP_RS30045	0.0521472	non-essential	non-essential
VSP_RS30815	0.052161	non-essential	non-essential
VSP_RS22165	0.052165	non-essential	non-essential
VSP_RS43190	0.0521739	non-essential	non-essential
VSP_RS36940	0.0522006	non-essential	non-essential
VSP_RS07210	0.0522244	non-essential	non-essential
VSP_RS04750	0.0522613	non-essential	non-essential
VSP_RS34420	0.0523013	non-essential	non-essential
VSP_RS28965	0.0523446	non-essential	non-essential
VSP_RS06100	0.052356	non-essential	non-essential
VSP_RS11095	0.052356	non-essential	non-essential
VSP_RS27675	0.052356	non-essential	non-essential
VSP_RS36260	0.0524017	non-essential	non-essential
VSP_RS01330	0.0524272	non-essential	non-essential
VSP_RS09400	0.0524272	non-essential	non-essential
VSP_RS12560	0.0524434	non-essential	non-essential
VSP_RS02845	0.0525195	non-essential	non-essential
VSP_RS32670	0.052521	non-essential	non-essential
VSP_RS24615	0.0525232	non-essential	non-essential
VSP_RS07240	0.0525316	non-essential	non-essential
VSP_RS05890	0.0525624	non-essential	non-essential
VSP_RS41930	0.0526316	non-essential	non-essential
VSP_RS06655	0.0526316	non-essential	non-essential
VSP_RS42070	0.0526316	non-essential	non-essential
VSP_RS19575	0.0526316	non-essential	non-essential
VSP_RS28215	0.0526316	non-essential	non-essential
VSP_RS04435	0.0527052	non-essential	non-essential
VSP_RS24690	0.0527344	non-essential	non-essential
VSP_RS31640	0.0527344	non-essential	non-essential
VSP_RS38905	0.0527523	non-essential	non-essential
VSP_RS39295	0.0527607	non-essential	non-essential
VSP_RS00680	0.0527638	non-essential	non-essential
VSP_RS31555	0.0528701	non-essential	non-essential
VSP_RS33840	0.052901	non-essential	non-essential
VSP_RS43635	0.0529758	non-essential	non-essential
VSP_RS22250	0.0529825	non-essential	non-essential
VSP_RS09945	0.0529954	non-essential	non-essential
VSP_RS28225	0.0530078	non-essential	non-essential
VSP_RS27345	0.053008	non-essential	non-essential
VSP_RS24715	0.0530376	non-essential	non-essential
VSP_RS13690	0.0530421	non-essential	non-essential
VSP_RS43110	0.0530612	non-essential	non-essential
VSP_RS41105	0.0530973	non-essential	non-essential
VSP_RS20950	0.0531309	non-essential	non-essential
VSP_RS30410	0.0531309	non-essential	non-essential
VSP_RS38060	0.0531677	non-essential	non-essential
VSP_RS36960	0.0531915	non-essential	non-essential
VSP_RS26980	0.0531915	non-essential	non-essential
VSP_RS31595	0.0531991	non-essential	non-essential
VSP_RS18310	0.0532609	non-essential	non-essential
VSP_RS17725	0.053286	non-essential	non-essential
VSP_RS10515	0.0533333	non-essential	non-essential
VSP_RS04490	0.0533446	non-essential	non-essential
VSP_RS41575	0.0533563	non-essential	non-essential
VSP_RS15475	0.0533615	non-essential	non-essential
VSP_RS01205	0.0533808	non-essential	non-essential
VSP_RS29830	0.0533881	non-essential	non-essential
VSP_RS09145	0.0533981	non-essential	non-essential
VSP_RS40090	0.0534351	non-essential	essential#
VSP_RS19760	0.0534805	non-essential	non-essential
VSP_RS24600	0.0534846	non-essential	non-essential
VSP_RS11395	0.0534905	non-essential	non-essential
VSP_RS37910	0.0535117	non-essential	non-essential
VSP_RS27245	0.0535124	non-essential	non-essential
VSP_RS24595	0.0535714	non-essential	non-essential
VSP_RS43560	0.0535714	non-essential	non-essential
VSP_RS38645	0.0535714	non-essential	non-essential
VSP_RS43130	0.053617	non-essential	non-essential
VSP_RS09990	0.0536278	non-essential	non-essential
VSP_RS27980	0.0536278	non-essential	non-essential
VSP_RS01050	0.0536585	non-essential	non-essential
VSP_RS13630	0.0536779	non-essential	non-essential
VSP_RS32735	0.0536842	non-essential	non-essential
VSP_RS42170	0.0536913	non-essential	non-essential
VSP_RS03740	0.0537113	non-essential	non-essential
VSP_RS20495	0.0537313	non-essential	non-essential
VSP_RS22080	0.0537383	non-essential	non-essential
VSP_RS31590	0.0537514	non-essential	non-essential
VSP_RS25365	0.0538033	non-essential	non-essential
VSP_RS17015	0.0538244	non-essential	non-essential
VSP_RS21070	0.0538462	non-essential	non-essential
VSP_RS02405	0.0539359	non-essential	non-essential
VSP_RS11915	0.0539419	non-essential	non-essential
VSP_RS43240	0.0539523	non-essential	non-essential
VSP_RS22110	0.0539568	non-essential	non-essential
VSP_RS31080	0.0539568	non-essential	non-essential
VSP_RS24665	0.0539846	non-essential	non-essential
VSP_RS18700	0.0539892	non-essential	non-essential
VSP_RS02930	0.0540216	non-essential	essential#
VSP_RS18320	0.0540216	non-essential	non-essential
VSP_RS37120	0.0540262	non-essential	non-essential
VSP_RS12530	0.0540346	non-essential	non-essential
VSP_RS10885	0.0540541	non-essential	non-essential
VSP_RS25100	0.0540541	non-essential	non-essential
VSP_RS27825	0.0540541	non-essential	non-essential
VSP_RS28050	0.0540541	non-essential	non-essential
VSP_RS28355	0.0540541	non-essential	non-essential
VSP_RS42530	0.0541054	non-essential	non-essential
VSP_RS18640	0.0541562	non-essential	non-essential
VSP_RS01185	0.0541977	non-essential	non-essential
VSP_RS19680	0.0542118	non-essential	non-essential
VSP_RS05905	0.0542169	non-essential	non-essential
VSP_RS02170	0.054221	non-essential	non-essential
VSP_RS31310	0.054246	non-essential	non-essential
VSP_RS28255	0.0542907	non-essential	non-essential
VSP_RS27960	0.0543396	non-essential	non-essential
VSP_RS33855	0.0543689	non-essential	non-essential
VSP_RS29820	0.0543689	non-essential	non-essential
VSP_RS20275	0.054386	non-essential	non-essential
VSP_RS43015	0.0543933	non-essential	non-essential
VSP_RS28315	0.0544554	non-essential	non-essential
VSP_RS19340	0.0544612	non-essential	non-essential
VSP_RS27735	0.0545645	non-essential	non-essential
VSP_RS04335	0.0545906	non-essential	non-essential
VSP_RS26950	0.0545939	non-essential	non-essential
VSP_RS19135	0.0546218	non-essential	non-essential
VSP_RS37545	0.0546624	non-essential	non-essential
VSP_RS26315	0.0546928	non-essential	non-essential
VSP_RS01190	0.054722	non-essential	non-essential
VSP_RS26930	0.0547312	non-essential	non-essential
VSP_RS06080	0.0547445	non-essential	non-essential
VSP_RS20505	0.0547476	non-essential	non-essential
VSP_RS12605	0.0547486	non-essential	non-essential
VSP_RS03810	0.0547653	non-essential	non-essential
VSP_RS08610	0.0547771	non-essential	non-essential
VSP_RS01650	0.0547945	non-essential	non-essential
VSP_RS10460	0.0547945	non-essential	non-essential
VSP_RS04390	0.0548112	non-essential	non-essential
VSP_RS31385	0.0548112	non-essential	non-essential
VSP_RS22765	0.0548258	non-essential	non-essential
VSP_RS11910	0.0548303	non-essential	non-essential
VSP_RS21245	0.0548327	non-essential	non-essential
VSP_RS32920	0.0548628	non-essential	non-essential
VSP_RS04430	0.0548885	non-essential	non-essential
VSP_RS24110	0.0548961	non-essential	non-essential
VSP_RS29045	0.0549233	non-essential	non-essential
VSP_RS29990	0.0549521	non-essential	non-essential
VSP_RS13660	0.0550064	non-essential	non-essential
VSP_RS26310	0.0550064	non-essential	non-essential
VSP_RS24960	0.0550071	non-essential	non-essential
VSP_RS08705	0.0550098	non-essential	non-essential
VSP_RS27830	0.0550098	non-essential	non-essential
VSP_RS29130	0.0550381	non-essential	non-essential
VSP_RS18930	0.0550661	non-essential	non-essential
VSP_RS42590	0.0550847	non-essential	non-essential
VSP_RS24195	0.0551053	non-essential	non-essential
VSP_RS12315	0.0551181	non-essential	non-essential
VSP_RS18760	0.0551471	non-essential	non-essential
VSP_RS23730	0.0551809	non-essential	non-essential
VSP_RS07285	0.0552764	non-essential	non-essential
VSP_RS20625	0.0552995	non-essential	non-essential
VSP_RS26560	0.0552995	non-essential	non-essential
VSP_RS26975	0.0553073	non-essential	non-essential
VSP_RS07275	0.055342	non-essential	non-essential
VSP_RS38395	0.0553767	non-essential	non-essential
VSP_RS28300	0.0553919	non-essential	non-essential
VSP_RS37135	0.0554245	non-essential	non-essential
VSP_RS07355	0.0554324	non-essential	non-essential
VSP_RS04395	0.0555932	non-essential	non-essential
VSP_RS19115	0.0556003	non-essential	non-essential
VSP_RS19520	0.0556328	non-essential	non-essential
VSP_RS38750	0.0556414	non-essential	non-essential
VSP_RS23680	0.0556492	non-essential	non-essential
VSP_RS10725	0.0556553	non-essential	non-essential
VSP_RS08600	0.0556622	non-essential	non-essential
VSP_RS13915	0.0557047	non-essential	non-essential
VSP_RS07345	0.0557103	non-essential	non-essential
VSP_RS13905	0.0557103	non-essential	non-essential
VSP_RS09095	0.0557351	non-essential	non-essential
VSP_RS26360	0.0557377	non-essential	non-essential
VSP_RS40105	0.0557491	non-essential	non-essential
VSP_RS03055	0.0557769	non-essential	non-essential
VSP_RS06180	0.0557987	non-essential	non-essential
VSP_RS06185	0.0558036	non-essential	non-essential
VSP_RS04555	0.0558236	non-essential	non-essential
VSP_RS29825	0.05583	non-essential	non-essential
VSP_RS33500	0.0558628	non-essential	non-essential
VSP_RS35690	0.0558799	non-essential	non-essential
VSP_RS41850	0.0559006	non-essential	non-essential
VSP_RS23070	0.0559062	non-essential	non-essential
VSP_RS04320	0.0559238	non-essential	non-essential
VSP_RS04455	0.0559306	non-essential	non-essential
VSP_RS07645	0.0559306	non-essential	non-essential
VSP_RS18330	0.0559392	non-essential	non-essential
VSP_RS42690	0.0559441	non-essential	non-essential
VSP_RS39885	0.0559701	non-essential	non-essential
VSP_RS28325	0.0559701	non-essential	non-essential
VSP_RS31955	0.0560191	non-essential	non-essential
VSP_RS20390	0.0560206	non-essential	non-essential
VSP_RS06205	0.0560272	non-essential	non-essential
VSP_RS04585	0.0560292	non-essential	non-essential
VSP_RS31160	0.0560345	non-essential	non-essential
VSP_RS03025	0.0560976	non-essential	non-essential
VSP_RS39890	0.0561224	non-essential	non-essential
VSP_RS10785	0.0561622	non-essential	non-essential
VSP_RS19120	0.0561668	non-essential	non-essential
VSP_RS21430	0.0561798	non-essential	non-essential
VSP_RS00710	0.0561889	non-essential	non-essential
VSP_RS20545	0.0562061	non-essential	non-essential
VSP_RS27800	0.0562061	non-essential	non-essential
VSP_RS22375	0.0562324	non-essential	non-essential
VSP_RS06015	0.0563107	non-essential	non-essential
VSP_RS09225	0.0563187	non-essential	non-essential
VSP_RS26800	0.0563258	non-essential	non-essential
VSP_RS27610	0.056338	non-essential	non-essential
VSP_RS29630	0.056338	non-essential	non-essential
VSP_RS06085	0.0563584	non-essential	non-essential
VSP_RS14490	0.0563758	non-essential	non-essential
VSP_RS30140	0.0564175	non-essential	non-essential
VSP_RS09970	0.0564516	non-essential	non-essential
VSP_RS38300	0.0564726	non-essential	non-essential
VSP_RS26430	0.0564827	non-essential	non-essential
VSP_RS23690	0.0565015	non-essential	non-essential
VSP_RS23705	0.0565217	non-essential	non-essential
VSP_RS35320	0.0565276	non-essential	non-essential
VSP_RS12375	0.0565428	non-essential	non-essential
VSP_RS13635	0.0565428	non-essential	non-essential
VSP_RS29020	0.0565771	non-essential	non-essential
VSP_RS24150	0.0566038	non-essential	non-essential
VSP_RS29835	0.0566038	non-essential	non-essential
VSP_RS21255	0.0566547	non-essential	non-essential
VSP_RS09830	0.0566616	non-essential	non-essential
VSP_RS02960	0.056686	non-essential	non-essential
VSP_RS03090	0.056686	non-essential	non-essential
VSP_RS28610	0.0567227	non-essential	non-essential
VSP_RS18910	0.0567686	non-essential	non-essential
VSP_RS21030	0.0567686	non-essential	non-essential
VSP_RS22170	0.0567867	non-essential	non-essential
VSP_RS11230	0.0568182	non-essential	non-essential
VSP_RS37550	0.0568562	non-essential	non-essential
VSP_RS39965	0.0568648	non-essential	non-essential
VSP_RS07850	0.056926	non-essential	non-essential
VSP_RS01740	0.056928	non-essential	non-essential
VSP_RS32905	0.0569343	non-essential	non-essential
VSP_RS40810	0.056962	non-essential	non-essential
VSP_RS24700	0.0569782	non-essential	non-essential
VSP_RS01260	0.0570033	non-essential	non-essential
VSP_RS29785	0.0570825	non-essential	non-essential
VSP_RS38100	0.0570919	non-essential	non-essential
VSP_RS31125	0.057133	non-essential	non-essential
VSP_RS20380	0.0571429	non-essential	non-essential
VSP_RS20555	0.0571578	non-essential	non-essential
VSP_RS03755	0.0571848	non-essential	non-essential
VSP_RS21290	0.057187	non-essential	non-essential
VSP_RS28440	0.057187	non-essential	non-essential
VSP_RS06760	0.0572018	non-essential	non-essential
VSP_RS01250	0.0572034	non-essential	non-essential
VSP_RS42615	0.0572082	non-essential	non-essential
VSP_RS28320	0.0572082	non-essential	non-essential
VSP_RS16230	0.0572289	non-essential	non-essential
VSP_RS34090	0.057233	non-essential	non-essential
VSP_RS04315	0.0572467	non-essential	non-essential
VSP_RS42240	0.0572687	non-essential	non-essential
VSP_RS00165	0.0572755	non-essential	non-essential
VSP_RS17715	0.0573108	non-essential	non-essential
VSP_RS31550	0.0573494	non-essential	non-essential
VSP_RS00765	0.0573529	non-essential	non-essential
VSP_RS38485	0.0573664	non-essential	non-essential
VSP_RS43640	0.057377	non-essential	non-essential
VSP_RS43675	0.057377	non-essential	non-essential
VSP_RS39445	0.0574506	non-essential	non-essential
VSP_RS10880	0.0574627	non-essential	non-essential
VSP_RS08410	0.0575139	non-essential	non-essential
VSP_RS18410	0.0575139	non-essential	non-essential
VSP_RS40830	0.0575221	non-essential	non-essential
VSP_RS11935	0.0575816	non-essential	non-essential
VSP_RS27880	0.0576271	non-essential	non-essential
VSP_RS21120	0.057648	non-essential	non-essential
VSP_RS38315	0.0576541	non-essential	non-essential
VSP_RS30625	0.0576631	non-essential	non-essential
VSP_RS32460	0.0576813	non-essential	non-essential
VSP_RS33310	0.0576923	non-essential	non-essential
VSP_RS27475	0.0577125	non-essential	non-essential
VSP_RS13655	0.0577164	non-essential	non-essential
VSP_RS18205	0.0577164	non-essential	non-essential
VSP_RS32860	0.057717	non-essential	non-essential
VSP_RS07085	0.0577508	non-essential	non-essential
VSP_RS24630	0.0577508	non-essential	non-essential
VSP_RS43645	0.0577681	non-essential	non-essential
VSP_RS13885	0.0577705	non-essential	non-essential
VSP_RS19860	0.0577705	non-essential	non-essential
VSP_RS21090	0.057783	non-essential	non-essential
VSP_RS12060	0.0578142	non-essential	non-essential
VSP_RS01345	0.0578187	non-essential	non-essential
VSP_RS40345	0.0578358	non-essential	non-essential
VSP_RS15800	0.0578592	non-essential	non-essential
VSP_RS23175	0.0579268	non-essential	non-essential
VSP_RS26015	0.0579456	non-essential	non-essential
VSP_RS43370	0.05798	non-essential	non-essential
VSP_RS30020	0.0579839	non-essential	non-essential
VSP_RS40530	0.0579858	non-essential	non-essential
VSP_RS21265	0.0579869	non-essential	non-essential
VSP_RS09595	0.0580357	non-essential	non-essential
VSP_RS13755	0.0580552	non-essential	non-essential
VSP_RS23375	0.0580552	non-essential	non-essential
VSP_RS20435	0.0580645	non-essential	non-essential
VSP_RS28345	0.0580913	non-essential	non-essential
VSP_RS00740	0.0581284	non-essential	non-essential
VSP_RS39170	0.0581297	non-essential	non-essential
VSP_RS22120	0.0581395	non-essential	non-essential
VSP_RS00435	0.0582192	non-essential	non-essential
VSP_RS12325	0.0582524	non-essential	non-essential
VSP_RS18945	0.0582576	non-essential	non-essential
VSP_RS31620	0.0582602	non-essential	non-essential
VSP_RS12125	0.0582822	non-essential	non-essential
VSP_RS16745	0.0582865	non-essential	non-essential
VSP_RS30040	0.0582902	non-essential	non-essential
VSP_RS04470	0.058296	non-essential	non-essential
VSP_RS39185	0.0582983	non-essential	non-essential
VSP_RS26295	0.0583153	non-essential	non-essential
VSP_RS07620	0.0583169	non-essential	non-essential
VSP_RS30800	0.0583169	non-essential	non-essential
VSP_RS20535	0.0583501	non-essential	non-essential
VSP_RS04675	0.0583596	non-essential	non-essential
VSP_RS37415	0.058382	non-essential	non-essential
VSP_RS19540	0.058391	non-essential	non-essential
VSP_RS11220	0.0583942	non-essential	non-essential
VSP_RS24390	0.0584112	non-essential	non-essential
VSP_RS20295	0.0584416	non-essential	non-essential
VSP_RS42250	0.0584732	non-essential	non-essential
VSP_RS25415	0.0584995	non-essential	non-essential
VSP_RS20880	0.0585013	non-essential	non-essential
VSP_RS23015	0.0585198	non-essential	non-essential
VSP_RS01680	0.0585502	non-essential	non-essential
VSP_RS07755	0.0585652	non-essential	non-essential
VSP_RS31710	0.0585938	non-essential	non-essential
VSP_RS31960	0.0585987	non-essential	non-essential
VSP_RS07155	0.0586354	non-essential	non-essential
VSP_RS20240	0.0587326	non-essential	non-essential
VSP_RS09220	0.0587673	non-essential	non-essential
VSP_RS15845	0.0587678	non-essential	non-essential
VSP_RS16925	0.0587703	non-essential	non-essential
VSP_RS05980	0.0587755	non-essential	non-essential
VSP_RS18730	0.0588235	non-essential	non-essential
VSP_RS19410	0.0588235	non-essential	non-essential
VSP_RS21490	0.0588235	non-essential	non-essential
VSP_RS25945	0.0588235	non-essential	non-essential
VSP_RS28240	0.0588235	non-essential	non-essential
VSP_RS10665	0.0588663	non-essential	non-essential
VSP_RS07600	0.0588915	non-essential	non-essential
VSP_RS11255	0.0589212	non-essential	non-essential
VSP_RS07250	0.0589255	non-essential	non-essential
VSP_RS39380	0.058952	non-essential	non-essential
VSP_RS30720	0.058952	non-essential	non-essential
VSP_RS21295	0.0589623	non-essential	non-essential
VSP_RS34670	0.0589681	non-essential	non-essential
VSP_RS08605	0.0589711	non-essential	non-essential
VSP_RS24550	0.0589928	non-essential	non-essential
VSP_RS33195	0.0590164	non-essential	non-essential
VSP_RS08480	0.05902	non-essential	non-essential
VSP_RS01175	0.0590406	non-essential	non-essential
VSP_RS22345	0.0590989	non-essential	non-essential
VSP_RS08660	0.0591603	non-essential	non-essential
VSP_RS31105	0.0591659	non-essential	non-essential
VSP_RS23655	0.0592637	non-essential	non-essential
VSP_RS10780	0.059322	non-essential	non-essential
VSP_RS09915	0.0593407	non-essential	non-essential
VSP_RS26320	0.0593424	non-essential	non-essential
VSP_RS12370	0.0593525	non-essential	non-essential
VSP_RS20940	0.059375	non-essential	non-essential
VSP_RS37315	0.059375	non-essential	non-essential
VSP_RS19265	0.05939	non-essential	non-essential
VSP_RS27205	0.05939	non-essential	non-essential
VSP_RS00135	0.0594097	non-essential	non-essential
VSP_RS29940	0.0594142	non-essential	non-essential
VSP_RS36580	0.0594262	non-essential	non-essential
VSP_RS30555	0.0594286	non-essential	non-essential
VSP_RS43650	0.0594406	non-essential	non-essential
VSP_RS22425	0.0594512	non-essential	non-essential
VSP_RS21365	0.0594516	non-essential	non-essential
VSP_RS30125	0.0594714	non-essential	non-essential
VSP_RS18220	0.0595164	non-essential	non-essential
VSP_RS31040	0.0595432	non-essential	non-essential
VSP_RS11785	0.0596026	non-essential	non-essential
VSP_RS30155	0.0596293	non-essential	non-essential
VSP_RS10525	0.0596491	non-essential	non-essential
VSP_RS31920	0.059652	non-essential	non-essential
VSP_RS23005	0.0596659	non-essential	non-essential
VSP_RS27755	0.0596659	non-essential	non-essential
VSP_RS36375	0.0596869	non-essential	non-essential
VSP_RS43005	0.0597015	non-essential	non-essential
VSP_RS09205	0.0597194	non-essential	non-essential
VSP_RS04325	0.059789	non-essential	non-essential
VSP_RS39910	0.0598389	non-essential	non-essential
VSP_RS06025	0.0598425	non-essential	non-essential
VSP_RS05660	0.0598456	non-essential	non-essential
VSP_RS42130	0.0598802	non-essential	non-essential
VSP_RS06525	0.0598911	non-essential	non-essential
VSP_RS23060	0.05991	non-essential	non-essential
VSP_RS42575	0.0599572	non-essential	non-essential
VSP_RS18940	0.0599662	non-essential	non-essential
VSP_RS03225	0.06	non-essential	non-essential
VSP_RS00270	0.0600375	non-essential	non-essential
VSP_RS31115	0.0600462	non-essential	non-essential
VSP_RS18735	0.0600707	non-essential	non-essential
VSP_RS33355	0.0600858	non-essential	non-essential
VSP_RS34300	0.0600858	non-essential	non-essential
VSP_RS01355	0.0601023	non-essential	non-essential
VSP_RS13370	0.0601288	non-essential	non-essential
VSP_RS24120	0.0601336	non-essential	non-essential
VSP_RS06125	0.060219	non-essential	non-essential
VSP_RS27995	0.060241	non-essential	non-essential
VSP_RS28220	0.0602452	non-essential	non-essential
VSP_RS04460	0.060262	non-essential	non-essential
VSP_RS39025	0.0603015	non-essential	non-essential
VSP_RS18740	0.0603217	non-essential	non-essential
VSP_RS29710	0.0603448	non-essential	non-essential
VSP_RS31525	0.0603448	non-essential	non-essential
VSP_RS24705	0.0603521	non-essential	non-essential
VSP_RS00835	0.0603715	non-essential	non-essential
VSP_RS08345	0.0603774	non-essential	non-essential
VSP_RS42140	0.0604027	non-essential	non-essential
VSP_RS32915	0.060462	non-essential	non-essential
VSP_RS42860	0.0604651	non-essential	non-essential
VSP_RS00860	0.0604752	non-essential	non-essential
VSP_RS12465	0.0604797	non-essential	non-essential
VSP_RS25835	0.0604805	non-essential	non-essential
VSP_RS25590	0.0604883	non-essential	non-essential
VSP_RS40280	0.0604962	non-essential	non-essential
VSP_RS38510	0.0605013	non-essential	non-essential
VSP_RS12875	0.0605096	non-essential	non-essential
VSP_RS05270	0.0605263	non-essential	non-essential
VSP_RS00905	0.0605327	non-essential	non-essential
VSP_RS24115	0.0605341	non-essential	non-essential
VSP_RS39975	0.0605536	non-essential	non-essential
VSP_RS24655	0.060559	non-essential	non-essential
VSP_RS37795	0.0605739	non-essential	non-essential
VSP_RS09290	0.0605828	non-essential	non-essential
VSP_RS00845	0.0606377	non-essential	non-essential
VSP_RS07605	0.0606635	non-essential	non-essential
VSP_RS34820	0.0606897	non-essential	non-essential
VSP_RS31925	0.0607057	non-essential	non-essential
VSP_RS02860	0.0607143	non-essential	non-essential
VSP_RS30575	0.0607419	non-essential	non-essential
VSP_RS13785	0.0607434	non-essential	non-essential
VSP_RS14215	0.0607477	non-essential	non-essential
VSP_RS04480	0.0607564	non-essential	non-essential
VSP_RS14495	0.0607774	non-essential	non-essential
VSP_RS30695	0.0607792	non-essential	non-essential
VSP_RS26925	0.0607992	non-essential	non-essential
VSP_RS27900	0.0608309	non-essential	non-essential
VSP_RS28290	0.0608512	non-essential	non-essential
VSP_RS29850	0.0608553	non-essential	non-essential
VSP_RS36450	0.0608696	non-essential	non-essential
VSP_RS20270	0.0608696	non-essential	non-essential
VSP_RS36760	0.0608696	non-essential	non-essential
VSP_RS42895	0.0608856	non-essential	non-essential
VSP_RS10580	0.0609481	non-essential	non-essential
VSP_RS18185	0.0610039	non-essential	non-essential
VSP_RS19275	0.0610039	non-essential	non-essential
VSP_RS03450	0.061008	non-essential	non-essential
VSP_RS04485	0.0610348	non-essential	non-essential
VSP_RS12810	0.0610413	non-essential	non-essential
VSP_RS18050	0.0610807	non-essential	non-essential
VSP_RS43215	0.0611144	non-essential	non-essential
VSP_RS25870	0.0611176	non-essential	non-essential
VSP_RS39080	0.0611247	non-essential	non-essential
VSP_RS07750	0.0611296	non-essential	non-essential
VSP_RS00770	0.0611354	non-essential	non-essential
VSP_RS23040	0.0611354	non-essential	non-essential
VSP_RS23675	0.0611354	non-essential	non-essential
VSP_RS24760	0.0611489	non-essential	non-essential
VSP_RS11210	0.0612009	non-essential	non-essential
VSP_RS08425	0.0612245	non-essential	non-essential
VSP_RS32450	0.0612245	non-essential	non-essential
VSP_RS05985	0.061292	non-essential	non-essential
VSP_RS15445	0.0613108	non-essential	non-essential
VSP_RS05600	0.0613299	non-essential	non-essential
VSP_RS18875	0.0613313	non-essential	non-essential
VSP_RS39785	0.0613563	non-essential	non-essential
VSP_RS30585	0.061375	non-essential	non-essential
VSP_RS42675	0.0614115	non-essential	non-essential
VSP_RS05645	0.0614152	non-essential	non-essential
VSP_RS34875	0.0614251	non-essential	non-essential
VSP_RS28195	0.0614251	non-essential	non-essential
VSP_RS13750	0.0614305	non-essential	non-essential
VSP_RS02665	0.0614334	non-essential	non-essential
VSP_RS19675	0.0614334	non-essential	non-essential
VSP_RS27730	0.0614407	non-essential	non-essential
VSP_RS30665	0.0614496	non-essential	non-essential
VSP_RS40175	0.0614511	non-essential	non-essential
VSP_RS41615	0.0614525	non-essential	non-essential
VSP_RS31675	0.0614578	non-essential	non-essential
VSP_RS01755	0.0614618	non-essential	non-essential
VSP_RS21285	0.0614806	non-essential	non-essential
VSP_RS38390	0.0614855	non-essential	non-essential
VSP_RS19910	0.0614973	non-essential	non-essential
VSP_RS01115	0.0615114	non-essential	non-essential
VSP_RS19320	0.0615385	non-essential	non-essential
VSP_RS02710	0.0615605	non-essential	non-essential
VSP_RS43475	0.0615672	non-essential	non-essential
VSP_RS30705	0.0615672	non-essential	non-essential
VSP_RS43070	0.0615836	non-essential	non-essential
VSP_RS38105	0.0616078	non-essential	non-essential
VSP_RS05550	0.0616114	non-essential	non-essential
VSP_RS18095	0.0616175	non-essential	non-essential
VSP_RS36810	0.0616541	non-essential	non-essential
VSP_RS19365	0.0616601	non-essential	non-essential
VSP_RS43000	0.061674	non-essential	non-essential
VSP_RS40310	0.061674	non-essential	non-essential
VSP_RS19065	0.0617111	non-essential	non-essential
VSP_RS00685	0.0617608	non-essential	non-essential
VSP_RS23065	0.0617647	non-essential	non-essential
VSP_RS02715	0.0617733	non-essential	non-essential
VSP_RS30180	0.0617761	non-essential	non-essential
VSP_RS16285	0.0617871	non-essential	non-essential
VSP_RS36360	0.0617881	non-essential	non-essential
VSP_RS23695	0.0617978	non-essential	non-essential
VSP_RS38720	0.0618047	non-essential	non-essential
VSP_RS27005	0.0618067	non-essential	non-essential
VSP_RS39390	0.061811	non-essential	non-essential
VSP_RS10935	0.0618182	non-essential	non-essential
VSP_RS43225	0.0618182	non-essential	non-essential
VSP_RS01240	0.0618238	non-essential	non-essential
VSP_RS32700	0.0618238	non-essential	non-essential
VSP_RS28595	0.0618389	non-essential	non-essential
VSP_RS34425	0.0618834	non-essential	non-essential
VSP_RS20420	0.0619195	non-essential	non-essential
VSP_RS01160	0.0619282	non-essential	non-essential
VSP_RS30510	0.0619469	non-essential	non-essential
VSP_RS43725	0.0619469	non-essential	non-essential
VSP_RS10115	0.0619785	non-essential	non-essential
VSP_RS34005	0.0619835	non-essential	non-essential
VSP_RS39540	0.0619835	non-essential	non-essential
VSP_RS04245	0.0620367	non-essential	non-essential
VSP_RS13870	0.0620414	non-essential	non-essential
VSP_RS12620	0.0620456	non-essential	non-essential
VSP_RS15485	0.0620843	non-essential	non-essential
VSP_RS15470	0.0620985	non-essential	non-essential
VSP_RS18195	0.0620985	non-essential	non-essential
VSP_RS32580	0.0620985	non-essential	non-essential
VSP_RS06000	0.0621931	non-essential	non-essential
VSP_RS31655	0.0622155	non-essential	non-essential
VSP_RS00930	0.0622324	non-essential	non-essential
VSP_RS11250	0.0622407	non-essential	non-essential
VSP_RS29025	0.0622407	non-essential	non-essential
VSP_RS39690	0.0622499	non-essential	non-essential
VSP_RS09160	0.0622517	non-essential	non-essential
VSP_RS01745	0.0622598	non-essential	non-essential
VSP_RS27320	0.0622618	non-essential	non-essential
VSP_RS02675	0.0622776	non-essential	non-essential
VSP_RS01670	0.0622951	non-essential	non-essential
VSP_RS06755	0.0622951	non-essential	non-essential
VSP_RS39400	0.0623145	non-essential	non-essential
VSP_RS17625	0.0623229	non-essential	non-essential
VSP_RS42050	0.0623762	non-essential	non-essential
VSP_RS02435	0.06238	non-essential	non-essential
VSP_RS37775	0.0623917	non-essential	non-essential
VSP_RS12010	0.0624377	non-essential	non-essential
VSP_RS06740	0.0625	non-essential	non-essential
VSP_RS23165	0.0625	non-essential	non-essential
VSP_RS28600	0.0625	non-essential	non-essential
VSP_RS19665	0.0625501	non-essential	non-essential
VSP_RS35290	0.0625592	non-essential	non-essential
VSP_RS18200	0.0625828	non-essential	non-essential
VSP_RS12150	0.062603	non-essential	non-essential
VSP_RS36155	0.0626186	non-essential	non-essential
VSP_RS43280	0.0626283	non-essential	non-essential
VSP_RS00725	0.0626468	non-essential	non-essential
VSP_RS27410	0.0626598	non-essential	non-essential
VSP_RS05840	0.0626801	non-essential	non-essential
VSP_RS32890	0.0626896	non-essential	non-essential
VSP_RS21780	0.062702	non-essential	non-essential
VSP_RS22135	0.0627178	non-essential	non-essential
VSP_RS27300	0.062749	non-essential	non-essential
VSP_RS18055	0.0627753	non-essential	non-essential
VSP_RS28135	0.0628638	non-essential	non-essential
VSP_RS07745	0.0629032	non-essential	non-essential
VSP_RS39280	0.0629275	non-essential	non-essential
VSP_RS18920	0.0629317	non-essential	non-essential
VSP_RS01325	0.0629371	non-essential	non-essential
VSP_RS40340	0.062954	non-essential	non-essential
VSP_RS41780	0.0629614	non-essential	non-essential
VSP_RS28280	0.0629699	non-essential	non-essential
VSP_RS36175	0.0630105	non-essential	non-essential
VSP_RS00690	0.0630137	non-essential	non-essential
VSP_RS09390	0.0630252	non-essential	non-essential
[truncated: 4,279 more rows]
