# Supplementary material for: Verrucomicrobium spinosum essential genome and the divergence of cell division in the PVC superphylum
Source: iScience. 2025 Jun 30;28(8):113037. doi: 10.1016/j.isci.2025.113037 (PMC12283558; doi:10.1016/j.isci.2025.113037)
Supplement: Data S6. Excel file containing genes with “domain” essential [file mmc7.xlsx]

## Sheet: Folha1
Locus_tag	Function according to EggNOGmapper	Essentiality by TraDIS
VSP_RS02930	-	non-essential
VSP_RS12430	Helix-hairpin-helix class 2 (Pol1 family) motifs	non-essential
VSP_RS25160	Part of the twin-arginine translocation (Tat) system that transports large folded proteins containing a characteristic twin-arginine motif in their signal peptide across membranes	non-essential
VSP_RS33010	ATPases associated with a variety of cellular activities	non-essential
VSP_RS33520	Metallo-beta-lactamase superfamily	non-essential
VSP_RS39600	Domain of unknown function (DUF4340)	non-essential
VSP_RS40090	-	non-essential
VSP_RS40505	IF-3 binds to the 30S ribosomal subunit and shifts the equilibrum between 70S ribosomes and their 50S and 30S subunits in favor of the free subunits, thus enhancing the availability of 30S subunits on which protein synthesis initiation begins	non-essential
VSP_RS02220	D-isomer specific 2-hydroxyacid dehydrogenase, catalytic domain	unclear
VSP_RS09730	Segregation and condensation protein ScpA	unclear
VSP_RS13315	Catalyzes the condensation of para-aminobenzoate (pABA) with 6-hydroxymethyl-7,8-dihydropterin diphosphate (DHPt-PP) to form 7,8-dihydropteroate (H2Pte), the immediate precursor of folate derivatives	unclear
VSP_RS24095	AAA domain, putative AbiEii toxin, Type IV TA system	unclear
VSP_RS33000	ABC 3 transport family	unclear
VSP_RS34755	Segregation and condensation complex subunit ScpB	unclear
VSP_RS42430	DNA polymerase III	unclear
