# Supplementary material for: Verrucomicrobium spinosum essential genome and the divergence of cell division in the PVC superphylum
Source: iScience. 2025 Jun 30;28(8):113037. doi: 10.1016/j.isci.2025.113037 (PMC12283558; doi:10.1016/j.isci.2025.113037)
Supplement: Data S7. Excel file containing orthologs with E. coli [file mmc8.xlsx]

## Sheet: Folha1
Locus tag V. spinosum	Gene name E. coli	Essentiality V. spinosum	Essentiality E. coli	COG functional label V. spinosum	COG functional label E. coli
VSP_RS00005	mnmG	non-essential	non-essential	D	D
VSP_RS33110	tmk	essential	essential	F	F
VSP_RS00050	rsmE	non-essential	non-essential	J	J
VSP_RS00065	pyrE	essential	non-essential	F	F
VSP_RS00085	aroC	essential	non-essential	E	E
VSP_RS00090	rnc	non-essential	unclear	K	J
VSP_RS33130	yddW	non-essential	non-essential	S	S
VSP_RS00175	selD	non-essential	non-essential	-	F
VSP_RS00180	def	essential	essential	J	J
VSP_RS00190	exbB	non-essential	non-essential	U	U
VSP_RS00200	alkA	non-essential	non-essential	L	L
VSP_RS00225	ygbM	non-essential	non-essential	G	G
VSP_RS00240	yfeH	non-essential	non-essential	S	S
VSP_RS00340	folC	essential	essential	H	H
VSP_RS00395	gluQ	non-essential	non-essential	J	J
VSP_RS00420	nadR	non-essential	non-essential	H	H
VSP_RS00425	pnuC	non-essential	non-essential	H	H
VSP_RS33205	cysC	non-essential	non-essential	P	F
VSP_RS00615	yifB	non-essential	non-essential	O	O
VSP_RS00895	rnhA	non-essential	unclear	L	L
VSP_RS00945	ydiU	non-essential	non-essential	S	S
VSP_RS00990	yqhC	non-essential	non-essential	K	K
VSP_RS33285	yahD	non-essential	non-essential	G	S
VSP_RS01445	adk	unclear	essential	F	F
VSP_RS01450	fmt	essential	essential	J	J
VSP_RS01480	accD	essential	essential	I	I
VSP_RS01520	ndh	non-essential	unclear	C	C
VSP_RS01525	yhbW	non-essential	non-essential	C	C
VSP_RS01565	leuC	essential	non-essential	E	E
VSP_RS01570	leuD	essential	non-essential	E	E
VSP_RS01620	mgsA	non-essential	non-essential	G	G
VSP_RS01670	yehP	non-essential	non-essential	S	S
VSP_RS01675	yehM	non-essential	non-essential	-	S
VSP_RS01680	yehL	non-essential	non-essential	S	S
VSP_RS01730	ycaC	non-essential	non-essential	Q	Q
VSP_RS01785	yeaD	non-essential	non-essential	G	G
VSP_RS41845	ssuE	non-essential	non-essential	S	S
VSP_RS01860	atpB	essential	non-essential	C	C
VSP_RS01870	atpF	essential	non-essential	C	C
VSP_RS01885	atpG	essential	non-essential	C	C
VSP_RS01895	atpC	non-essential	non-essential	C	C
VSP_RS01900	ybaP	non-essential	non-essential	S	S
VSP_RS01910	trpB	essential	non-essential	E	E
VSP_RS33400	mutY	non-essential	non-essential	L	L
VSP_RS02190	psd	essential	essential	I	I
VSP_RS33460	yceH	non-essential	non-essential	S	S
VSP_RS02475	yohK	non-essential	non-essential	M	M
VSP_RS02750	prs	essential	essential	EF	F
VSP_RS02760	pth	unclear	essential	J	J
VSP_RS02785	zwf	essential	unclear	G	F
VSP_RS02945	rclC	non-essential	non-essential	S	S
VSP_RS03170	yedA	non-essential	non-essential	EG	EG
VSP_RS03175	ycfQ	non-essential	non-essential	K	K
VSP_RS03255	clpX	non-essential	non-essential	O	O
VSP_RS03320	chrR	non-essential	non-essential	S	S
VSP_RS03550	yaiS	non-essential	non-essential	S	S
VSP_RS03560	corA	non-essential	non-essential	P	P
VSP_RS03565	mutS	non-essential	non-essential	L	L
VSP_RS03605	cfa	non-essential	non-essential	M	M
VSP_RS03660	rpsA	essential	essential	J	J
VSP_RS03690	rpmB	essential	essential	J	J
VSP_RS03715	pyrH	essential	essential	F	F
VSP_RS03720	frr	essential	essential	J	J
VSP_RS03805	yadH	non-essential	non-essential	V	V
VSP_RS03840	cysN	essential	non-essential	P	H
VSP_RS03845	cysD	essential	non-essential	EH	H
VSP_RS03850	cysH	essential	non-essential	EH	EH
VSP_RS03855	clpS	non-essential	non-essential	S	S
VSP_RS03920	rpsB	essential	essential	J	J
VSP_RS03945	gpmM	essential	non-essential	G	F
VSP_RS04070	gntX	non-essential	non-essential	S	S
VSP_RS04175	cpsB	non-essential	non-essential	M	GM
VSP_RS33820	yqgF	non-essential	essential	L	J
VSP_RS04185	truA	non-essential	non-essential	J	J
VSP_RS04465	rbbA	non-essential	non-essential	G	V
VSP_RS04780	lexA	essential	essential	KT	K
VSP_RS40650	wcaL	essential	non-essential	M	M
VSP_RS04915	accC	essential	essential	I	I
VSP_RS04935	lpxK	essential	essential	M	I
VSP_RS33915	trmH	non-essential	non-essential	J	J
VSP_RS05010	deaD	non-essential	non-essential	L	F
VSP_RS05020	rph	non-essential	non-essential	J	J
VSP_RS38935	trmD	non-essential	essential	J	J
VSP_RS05190	ssuD	non-essential	non-essential	C	C
VSP_RS05375	nagA	non-essential	non-essential	G	G
VSP_RS05380	recJ	non-essential	non-essential	L	L
VSP_RS34010	sufD	essential	non-essential	O	O
VSP_RS05460	sufB	essential	non-essential	O	O
VSP_RS34015	zur	non-essential	non-essential	P	P
VSP_RS05485	dinD	non-essential	non-essential	K	S
VSP_RS05490	proC	essential	non-essential	E	E
VSP_RS05705	nuoB	essential	non-essential	C	C
VSP_RS05770	coaE	essential	essential	H	F
VSP_RS05775	rho	essential	essential	K	K
VSP_RS34060	rnd	non-essential	unclear	J	J
VSP_RS06245	ycaI	non-essential	non-essential	S	S
VSP_RS06415	metK	essential	essential	H	H
VSP_RS06490	thrS	essential	essential	J	J
VSP_RS06585	metE	non-essential	non-essential	E	E
VSP_RS06630	ndk	essential	non-essential	F	F
VSP_RS06815	queA	non-essential	non-essential	J	F
VSP_RS06900	carA	essential	non-essential	F	F
VSP_RS06910	purA	essential	non-essential	F	F
VSP_RS06915	ispU	essential	essential	I	I
VSP_RS34265	yjgM	non-essential	non-essential	K	K
VSP_RS07005	rlmH	non-essential	non-essential	J	J
VSP_RS07020	ruvB	non-essential	non-essential	L	L
VSP_RS34280	hflC	non-essential	non-essential	O	O
VSP_RS07300	menD	essential	non-essential	H	H
VSP_RS07335	tdcB	non-essential	non-essential	E	E
VSP_RS34365	wcaE	non-essential	non-essential	V	S
VSP_RS07500	waaB	non-essential	non-essential	M	M
VSP_RS07725	smpB	non-essential	non-essential	O	J
VSP_RS07910	feoB	non-essential	non-essential	P	P
VSP_RS07920	thiG	essential	non-essential	H	H
VSP_RS08175	yihX	non-essential	non-essential	S	S
VSP_RS08345	tadA	non-essential	essential	FJ	F
VSP_RS08420	ycjS	non-essential	non-essential	S	S
VSP_RS08460	gloA	non-essential	non-essential	E	E
VSP_RS08475	folD	essential	essential	H	F
VSP_RS08490	murI	essential	essential	M	M
VSP_RS08510	umuC	non-essential	non-essential	L	L
VSP_RS08590	pdxA	essential	non-essential	H	H
VSP_RS08595	mnaT	non-essential	non-essential	M	M
VSP_RS08660	ruvC	non-essential	non-essential	L	L
VSP_RS08800	rarA	non-essential	non-essential	L	L
VSP_RS09295	yhgF	unclear	non-essential	K	K
VSP_RS09325	nemA	non-essential	non-essential	C	C
VSP_RS09340	ynfM	non-essential	non-essential	EGP	P
VSP_RS09365	guaB	essential	unclear	F	F
VSP_RS09415	pheT	essential	essential	J	J
VSP_RS09425	pheS	essential	essential	J	J
VSP_RS09430	rplT	essential	essential	J	J
VSP_RS09435	rpmI	essential	essential	J	J
VSP_RS09445	plsY	essential	non-essential	I	I
VSP_RS09450	gpsA	non-essential	essential	C	I
VSP_RS09475	yrbG	non-essential	non-essential	P	P
VSP_RS09500	rdgB	non-essential	non-essential	F	F
VSP_RS09635	serS	essential	essential	J	J
VSP_RS34740	wecB	non-essential	non-essential	M	M
VSP_RS09695	pheA	essential	non-essential	E	E
VSP_RS09735	glpD	non-essential	non-essential	C	C
VSP_RS09770	fur	essential	non-essential	P	K
VSP_RS09780	dinB	non-essential	non-essential	L	L
VSP_RS34790	ybjJ	non-essential	non-essential	EGP	G
VSP_RS10145	groL	essential	essential	O	O
VSP_RS10150	groS	essential	essential	O	O
VSP_RS10280	ogt	non-essential	unclear	L	L
VSP_RS10560	dxr	essential	essential	I	I
VSP_RS10590	hflX	unclear	non-essential	S	J
VSP_RS10615	argC	essential	non-essential	E	E
VSP_RS10625	argB	essential	non-essential	E	F
VSP_RS10760	purM	essential	non-essential	F	F
VSP_RS10810	purD	essential	non-essential	F	F
VSP_RS10830	allB	essential	non-essential	F	F
VSP_RS11000	rpoA	essential	essential	K	K
VSP_RS11005	rplQ	essential	essential	J	J
VSP_RS11075	cyoB	non-essential	non-essential	C	C
VSP_RS11110	cyoE	non-essential	non-essential	O	H
VSP_RS11145	dps	non-essential	non-essential	P	P
VSP_RS11250	puuB	non-essential	non-essential	E	E
VSP_RS11305	yggW	non-essential	non-essential	H	H
VSP_RS34990	yheT	non-essential	non-essential	S	S
VSP_RS11365	rapA	non-essential	non-essential	L	K
VSP_RS11545	panB	essential	non-essential	H	H
VSP_RS11550	folK	non-essential	unclear	H	H
VSP_RS11555	dapB	essential	essential	E	E
VSP_RS11565	dapF	essential	essential	E	E
VSP_RS11570	trpA	essential	non-essential	E	E
VSP_RS35025	yijF	non-essential	non-essential	S	S
VSP_RS11630	queD	non-essential	non-essential	H	F
VSP_RS11680	thrC	essential	non-essential	E	E
VSP_RS11715	purH	essential	non-essential	F	F
VSP_RS11720	pdxJ	essential	unclear	H	H
VSP_RS11725	acpS	unclear	essential	I	I
VSP_RS11855	rnr	non-essential	non-essential	K	J
VSP_RS11945	murA	essential	essential	M	M
VSP_RS11950	prmC	unclear	essential	J	J
VSP_RS11980	ppc	non-essential	non-essential	C	H
VSP_RS12095	moaC	non-essential	non-essential	H	H
VSP_RS12110	yjbQ	non-essential	non-essential	S	S
VSP_RS12115	dcm	essential	non-essential	H	L
VSP_RS12225	fabD	essential	essential	I	I
VSP_RS35120	ycjG	non-essential	non-essential	M	M
VSP_RS12415	ynbB	non-essential	non-essential	S	S
VSP_RS12430	polA	non-essential	non-essential	L	L
VSP_RS12505	moaA	non-essential	non-essential	H	H
VSP_RS12540	ygdD	non-essential	non-essential	S	S
VSP_RS12650	waaG	essential	non-essential	M	M
VSP_RS35180	opgH	non-essential	non-essential	M	M
VSP_RS35200	moeA	non-essential	non-essential	H	H
VSP_RS12835	ybaB	non-essential	non-essential	L	S
VSP_RS12865	hisD	essential	non-essential	E	E
VSP_RS13250	kdsA	essential	essential	M	M
VSP_RS13455	epmB	unclear	non-essential	E	C
VSP_RS13490	rfbD	non-essential	non-essential	M	F
VSP_RS14070	purU	non-essential	non-essential	F	F
VSP_RS14165	queE	non-essential	non-essential	O	F
VSP_RS14180	prc	essential	non-essential	M	M
VSP_RS14185	ycbL	non-essential	non-essential	S	S
VSP_RS35440	argA	essential	non-essential	E	E
VSP_RS14330	mrp	essential	non-essential	D	D
VSP_RS14335	rpoN	essential	non-essential	K	K
VSP_RS14355	dusB	non-essential	non-essential	J	J
VSP_RS14400	fabZ	non-essential	essential	I	I
VSP_RS14595	pyrG	essential	essential	F	F
VSP_RS14600	kdsB	essential	essential	M	M
VSP_RS35490	parE	essential	essential	L	L
VSP_RS35495	hslR	non-essential	non-essential	J	J
VSP_RS14630	rsmB	non-essential	non-essential	J	J
VSP_RS14670	yicR	non-essential	non-essential	L	E
VSP_RS14715	pfkA	non-essential	non-essential	G	F
VSP_RS14865	panD	essential	non-essential	H	H
VSP_RS14870	htpG	non-essential	non-essential	O	O
VSP_RS14885	argS	essential	essential	J	J
VSP_RS15095	mqo	non-essential	non-essential	S	C
VSP_RS15120	fsr	non-essential	non-essential	P	P
VSP_RS15195	acpP	essential	essential	IQ	IQ
VSP_RS15225	accA	essential	essential	I	I
VSP_RS15240	ffh	essential	essential	U	U
VSP_RS15280	arcB	non-essential	non-essential	T	T
VSP_RS15370	ybeZ	non-essential	non-essential	T	T
VSP_RS15405	rppH	non-essential	non-essential	F	L
VSP_RS15485	katG	non-essential	non-essential	P	P
VSP_RS15550	rfbC	non-essential	non-essential	M	F
VSP_RS15605	thiC	non-essential	non-essential	H	H
VSP_RS15745	uvrA	non-essential	non-essential	L	L
VSP_RS15960	rpsI	unclear	essential	J	J
VSP_RS15965	rplM	essential	essential	J	J
VSP_RS16035	puuA	non-essential	non-essential	E	E
VSP_RS16080	ubiB	non-essential	essential	S	H
VSP_RS16085	hemB	essential	essential	H	H
VSP_RS16090	cysS	essential	essential	J	J
VSP_RS16190	galM	non-essential	non-essential	G	G
VSP_RS16195	aspS	essential	essential	J	J
VSP_RS16355	rnhB	non-essential	unclear	L	L
VSP_RS16360	yraN	non-essential	non-essential	L	L
VSP_RS16390	dhaL	non-essential	non-essential	S	S
VSP_RS16545	ycaQ	non-essential	non-essential	S	S
VSP_RS16565	mscL	non-essential	non-essential	M	M
VSP_RS16585	hpf	non-essential	non-essential	J	J
VSP_RS16620	uxaC	non-essential	non-essential	G	G
VSP_RS16640	pnp	essential	unclear	J	J
VSP_RS16645	rpsO	essential	essential	J	J
VSP_RS16665	ybaA	non-essential	non-essential	S	S
VSP_RS16785	hisH	essential	non-essential	E	E
VSP_RS16810	cobB	non-essential	non-essential	K	K
VSP_RS35885	acpH	non-essential	non-essential	S	I
VSP_RS16855	ribE	essential	essential	H	H
VSP_RS16955	uidR	non-essential	non-essential	K	K
VSP_RS17100	amtB	non-essential	non-essential	P	P
VSP_RS17120	lipA	essential	essential	H	H
VSP_RS17135	osmC	non-essential	non-essential	O	O
VSP_RS35925	ppk	non-essential	non-essential	P	F
VSP_RS17245	ltaE	non-essential	non-essential	E	E
VSP_RS17250	yegU	non-essential	non-essential	O	O
VSP_RS17255	nrdR	non-essential	unclear	K	K
VSP_RS17260	hinT	non-essential	non-essential	FG	FG
VSP_RS17270	ddpX	non-essential	non-essential	M	M
VSP_RS17275	obgE	essential	essential	S	S
VSP_RS17350	paaK	non-essential	non-essential	H	H
VSP_RS35980	ymdB	non-essential	non-essential	S	S
VSP_RS17475	dhaK	non-essential	non-essential	G	G
VSP_RS17650	hemN	non-essential	non-essential	H	H
VSP_RS36030	lspA	unclear	essential	MU	MU
VSP_RS17680	aat	non-essential	non-essential	O	O
VSP_RS17685	coaD	essential	essential	H	F
VSP_RS17695	plsX	essential	non-essential	I	I
VSP_RS17700	fabH	non-essential	essential	I	I
VSP_RS17745	rng	essential	non-essential	J	J
VSP_RS17765	mreB	essential	essential	D	D
VSP_RS17770	recF	non-essential	non-essential	L	L
VSP_RS36045	hisS	essential	essential	J	J
VSP_RS36065	lsrG	non-essential	non-essential	S	S
VSP_RS17900	eno	essential	essential	G	F
VSP_RS17925	nth	non-essential	non-essential	L	L
VSP_RS18020	speA	essential	non-essential	E	H
VSP_RS18025	mnmE	non-essential	non-essential	J	J
VSP_RS18125	suhB	non-essential	essential	G	G
VSP_RS18130	ispF	essential	essential	I	I
VSP_RS18265	rplS	essential	essential	J	J
VSP_RS18320	nhoA	non-essential	non-essential	Q	Q
VSP_RS18440	yiiM	non-essential	non-essential	S	S
VSP_RS18470	ftsA	essential	essential	D	D
VSP_RS18505	ribF	essential	essential	H	H
VSP_RS18530	nusA	essential	essential	K	K
VSP_RS18870	yedK	non-essential	non-essential	S	E
VSP_RS19000	rssA	non-essential	non-essential	S	M
VSP_RS19155	pdxH	essential	essential	H	H
VSP_RS19160	hpt	non-essential	non-essential	F	F
VSP_RS19165	moaD	non-essential	non-essential	H	H
VSP_RS19185	glmS	non-essential	essential	M	M
VSP_RS19190	rlmD	non-essential	non-essential	J	J
VSP_RS19215	ycgM	non-essential	non-essential	Q	Q
VSP_RS19225	nrdF	essential	non-essential	F	F
VSP_RS19240	tag	non-essential	non-essential	L	L
VSP_RS19415	ygjH	non-essential	non-essential	J	J
VSP_RS19435	murG	essential	essential	M	M
VSP_RS36300	murD	essential	essential	M	M
VSP_RS19455	mraY	essential	essential	M	M
VSP_RS19495	iscU	essential	essential	C	C
VSP_RS19640	xseA	non-essential	non-essential	L	L
VSP_RS19715	tpiA	non-essential	non-essential	G	F
VSP_RS19720	pgk	essential	essential	G	F
VSP_RS19750	fecR	non-essential	non-essential	PT	PT
VSP_RS19975	glgB	non-essential	non-essential	G	G
VSP_RS19985	leuS	essential	essential	J	J
VSP_RS20015	mutL	non-essential	non-essential	L	L
VSP_RS20075	sucA	essential	essential	C	F
VSP_RS20110	yegP	non-essential	non-essential	S	S
VSP_RS20180	pgi	non-essential	non-essential	G	F
VSP_RS20490	rnt	non-essential	essential	L	J
VSP_RS36490	cmk	essential	unclear	F	F
VSP_RS20660	aroA	essential	non-essential	E	E
VSP_RS20680	dnaN	essential	essential	L	L
VSP_RS36500	dnaA	essential	essential	L	L
VSP_RS20900	yniA	non-essential	non-essential	G	G
VSP_RS20910	rpsP	unclear	essential	J	J
VSP_RS21160	menA	essential	non-essential	H	H
VSP_RS21175	mnmA	non-essential	essential	J	J
VSP_RS36570	rplI	non-essential	non-essential	J	J
VSP_RS21205	nagZ	non-essential	non-essential	G	M
VSP_RS21310	yjdM	non-essential	non-essential	P	P
VSP_RS21335	yfhR	non-essential	non-essential	S	S
VSP_RS21415	gyrB	essential	essential	L	L
VSP_RS21435	nadA	essential	non-essential	H	F
VSP_RS21450	rpsN	essential	essential	J	J
VSP_RS21525	hiuH	non-essential	non-essential	S	F
VSP_RS21585	frdB	essential	non-essential	C	C
VSP_RS21750	yidL	non-essential	non-essential	K	K
VSP_RS21815	rhtB	non-essential	non-essential	E	E
VSP_RS39805	aes	non-essential	non-essential	I	I
VSP_RS21935	phr	non-essential	non-essential	L	L
VSP_RS22175	yqhA	non-essential	non-essential	S	S
VSP_RS22180	recR	non-essential	non-essential	L	L
VSP_RS22235	hrpA	non-essential	unclear	L	L
VSP_RS22240	cytR	non-essential	non-essential	K	K
VSP_RS22300	ypeA	non-essential	non-essential	K	K
VSP_RS22315	lldD	non-essential	non-essential	C	C
VSP_RS22360	ybiA	non-essential	non-essential	O	O
VSP_RS22365	kptA	non-essential	non-essential	J	J
VSP_RS22485	map	essential	essential	J	E
VSP_RS22490	secY	essential	essential	U	U
VSP_RS22495	rplO	essential	essential	J	J
VSP_RS22500	rpsE	essential	essential	J	J
VSP_RS22505	rplR	essential	essential	J	J
VSP_RS22510	rplF	essential	essential	J	J
VSP_RS22515	rpsH	essential	essential	J	J
VSP_RS22520	rplE	essential	essential	J	J
VSP_RS22530	rplN	essential	essential	J	J
VSP_RS22535	rpsQ	essential	essential	J	J
VSP_RS22545	rplP	essential	essential	J	J
VSP_RS22550	rpsC	essential	essential	J	J
VSP_RS22555	rplV	essential	essential	J	J
VSP_RS22565	rpsS	essential	essential	J	J
VSP_RS22570	rplB	essential	essential	J	J
VSP_RS22575	rplW	essential	essential	J	J
VSP_RS22580	rplD	essential	essential	J	J
VSP_RS22585	rplC	essential	essential	J	J
VSP_RS22590	rpsJ	essential	essential	J	J
VSP_RS22600	rpsG	essential	essential	J	J
VSP_RS22605	rpsL	essential	essential	J	J
VSP_RS36815	der	essential	essential	S	J
VSP_RS22685	pyrD	essential	non-essential	F	F
VSP_RS22770	smf	non-essential	non-essential	LU	LU
VSP_RS36880	miaA	non-essential	non-essential	J	J
VSP_RS22790	ftsH	essential	essential	O	O
VSP_RS39865	frvA	non-essential	non-essential	G	G
VSP_RS23090	yqjG	non-essential	non-essential	O	O
VSP_RS23100	yihY	non-essential	non-essential	S	S
VSP_RS23220	rpsD	essential	essential	J	J
VSP_RS43445	rpsK	essential	essential	J	J
VSP_RS23230	rpsM	essential	essential	J	J
VSP_RS41250	rpmJ	essential	unclear	J	J
VSP_RS23265	gltX	essential	essential	J	J
VSP_RS23330	proA	essential	non-essential	E	E
VSP_RS23430	guaA	essential	essential	F	F
VSP_RS23435	lon	non-essential	non-essential	O	O
VSP_RS39925	dnaG	essential	essential	L	L
VSP_RS37175	thiD	essential	non-essential	H	H
VSP_RS23870	apaG	non-essential	non-essential	P	P
VSP_RS39955	fau	non-essential	non-essential	H	H
VSP_RS24020	yhjX	non-essential	non-essential	EGP	P
VSP_RS24200	yegL	non-essential	non-essential	S	S
VSP_RS24335	ilvH	unclear	non-essential	E	E
VSP_RS24400	yibN	non-essential	non-essential	P	P
VSP_RS24425	ygdQ	non-essential	non-essential	P	P
VSP_RS24485	lpxB	essential	essential	M	M
VSP_RS24490	yceM	essential	non-essential	S	S
VSP_RS24505	deoC	non-essential	non-essential	F	F
VSP_RS24780	yaeI	non-essential	non-essential	S	S
VSP_RS24790	thyA	essential	essential	F	F
VSP_RS24795	arfB	non-essential	non-essential	J	J
VSP_RS24870	yggU	non-essential	non-essential	S	S
VSP_RS24915	menE	non-essential	non-essential	IQ	H
VSP_RS25010	ubiE	non-essential	essential	Q	H
VSP_RS25070	yggS	non-essential	non-essential	S	S
VSP_RS25150	wcaA	non-essential	non-essential	V	M
VSP_RS25170	argH	essential	non-essential	E	E
VSP_RS37370	waaA	essential	essential	M	M
VSP_RS37375	rsmD	non-essential	non-essential	L	J
VSP_RS25315	glnS	essential	essential	J	J
VSP_RS25430	gcvP	non-essential	non-essential	E	E
VSP_RS25440	gcvT	non-essential	non-essential	E	E
VSP_RS25465	queC	non-essential	non-essential	F	F
VSP_RS25540	arsR	non-essential	non-essential	K	K
VSP_RS25550	pstC	non-essential	non-essential	P	P
VSP_RS25565	thiH	essential	non-essential	H	H
VSP_RS25575	tyrS	essential	essential	J	J
VSP_RS25705	yqgE	non-essential	non-essential	K	K
VSP_RS25710	metG	essential	essential	J	J
VSP_RS25730	nfsB	non-essential	non-essential	C	C
VSP_RS25750	sucD	essential	non-essential	C	C
VSP_RS25760	sucC	essential	non-essential	C	F
VSP_RS25800	pcm	non-essential	non-essential	O	J
VSP_RS41410	yjbJ	unclear	non-essential	K	S
VSP_RS25930	modA	non-essential	non-essential	P	P
VSP_RS25945	rpsT	non-essential	essential	J	J
VSP_RS25960	priA	essential	non-essential	L	L
VSP_RS25970	fieF	non-essential	non-essential	P	P
VSP_RS26010	ybiX	non-essential	non-essential	S	S
VSP_RS26100	rplU	essential	essential	J	J
VSP_RS26105	rpmA	essential	essential	J	J
VSP_RS26150	ribC	essential	essential	H	H
VSP_RS26160	trxB	essential	non-essential	O	O
VSP_RS26185	nuoN	essential	unclear	C	C
VSP_RS26195	nuoL	essential	non-essential	CP	C
VSP_RS26200	nuoK	essential	unclear	C	C
VSP_RS26205	nuoJ	essential	non-essential	C	C
VSP_RS26215	nuoH	essential	unclear	C	C
VSP_RS26240	nuoF	essential	unclear	C	C
VSP_RS26245	nuoE	essential	unclear	C	C
VSP_RS26320	dadA	non-essential	non-essential	E	E
VSP_RS26355	gnd	essential	non-essential	G	F
VSP_RS26420	glnD	non-essential	non-essential	O	O
VSP_RS26425	apt	non-essential	non-essential	F	F
VSP_RS26435	hemA	essential	essential	H	H
VSP_RS37535	hemC	essential	essential	H	H
VSP_RS37540	birA	unclear	essential	H	K
VSP_RS26610	glgC	non-essential	non-essential	G	F
VSP_RS26655	bacA	essential	non-essential	V	V
VSP_RS26820	yejA	non-essential	non-essential	E	E
VSP_RS26865	pta	non-essential	non-essential	C	C
VSP_RS27005	hmp	non-essential	non-essential	C	C
VSP_RS27055	rpoC	essential	essential	K	K
VSP_RS27060	rpoB	essential	essential	K	K
VSP_RS27065	rplL	essential	essential	J	J
VSP_RS27070	rplJ	essential	essential	J	J
VSP_RS27075	rplA	essential	essential	J	J
VSP_RS27080	rplK	essential	essential	J	J
VSP_RS27180	argG	essential	non-essential	E	F
VSP_RS28145	thiE	essential	non-essential	H	H
VSP_RS28160	tsaE	unclear	essential	S	S
VSP_RS37765	thiL	essential	essential	H	F
VSP_RS28185	rimJ	non-essential	non-essential	J	J
VSP_RS28395	nnr	non-essential	non-essential	G	H
VSP_RS28485	panC	essential	non-essential	H	H
VSP_RS28510	murJ	essential	essential	S	S
VSP_RS28575	gltB	essential	non-essential	E	E
VSP_RS28640	queG	non-essential	non-essential	C	C
VSP_RS28915	infA	essential	essential	J	J
VSP_RS28925	yegS	non-essential	non-essential	I	F
VSP_RS28930	alaS	essential	essential	J	J
VSP_RS29025	kdpD	non-essential	non-essential	T	T
VSP_RS29040	kdpC	non-essential	non-essential	P	P
VSP_RS29050	kdpA	non-essential	non-essential	P	P
VSP_RS29105	yfcA	non-essential	non-essential	S	S
VSP_RS29155	yicC	non-essential	non-essential	S	S
VSP_RS29165	gmk	essential	essential	F	F
VSP_RS29175	tsaD	essential	essential	O	J
VSP_RS29270	pabA	essential	non-essential	EH	EH
VSP_RS29295	carB	essential	non-essential	EF	F
VSP_RS29305	mlaE	non-essential	non-essential	Q	Q
VSP_RS29585	ygaP	non-essential	non-essential	P	P
VSP_RS29640	pka	non-essential	non-essential	CJ	CJ
VSP_RS30125	umpH	non-essential	non-essential	G	G
VSP_RS30470	trpS	essential	essential	J	J
VSP_RS30490	acnA	essential	non-essential	C	C
VSP_RS40295	ybhP	non-essential	non-essential	S	L
VSP_RS30900	creC	non-essential	non-essential	T	T
VSP_RS30975	recN	non-essential	non-essential	L	L
VSP_RS31050	btuE	non-essential	non-essential	O	O
VSP_RS31190	dxs	essential	essential	HI	F
VSP_RS38295	grpE	essential	essential	O	O
VSP_RS31440	aas	non-essential	non-essential	IQ	I
VSP_RS31465	trmL	non-essential	non-essential	J	J
VSP_RS31680	flhB	non-essential	non-essential	U	N
VSP_RS31695	fliP	non-essential	non-essential	U	N
VSP_RS31905	pqiB	non-essential	non-essential	Q	Q
VSP_RS31980	mazG	non-essential	non-essential	S	F
VSP_RS31995	phnP	non-essential	non-essential	S	S
VSP_RS32040	ybgI	non-essential	non-essential	S	S
VSP_RS32045	ychF	non-essential	unclear	J	J
VSP_RS32060	cutA	non-essential	non-essential	P	P
VSP_RS32105	nuoA	essential	unclear	C	C
VSP_RS32120	ruvA	non-essential	non-essential	L	L
VSP_RS32165	dtd	non-essential	non-essential	J	J
VSP_RS32210	msrA	non-essential	non-essential	O	O
VSP_RS32215	rarD	non-essential	non-essential	S	S
VSP_RS32240	mobA	non-essential	non-essential	H	F
VSP_RS32310	recA	non-essential	non-essential	L	L
VSP_RS32320	ribD	essential	essential	H	H
VSP_RS32335	clpP	essential	non-essential	OU	O
VSP_RS38505	rseP	essential	unclear	M	M
VSP_RS32400	vsr	non-essential	non-essential	L	L
VSP_RS32435	hisG	essential	non-essential	E	F
VSP_RS32440	rpiB	non-essential	non-essential	G	G
VSP_RS32450	gmhB	non-essential	non-essential	E	F
VSP_RS32485	tig	non-essential	non-essential	O	D
VSP_RS32540	xthA	non-essential	non-essential	L	L
VSP_RS32595	rtcR	non-essential	non-essential	KT	K
VSP_RS32605	rtcB	non-essential	non-essential	S	S
VSP_RS38560	rtcA	non-essential	non-essential	A	A
VSP_RS32785	fdhD	non-essential	non-essential	C	J
VSP_RS32795	ggt	non-essential	non-essential	E	M
VSP_RS32830	tgt	non-essential	non-essential	J	F
VSP_RS32885	uvrB	non-essential	non-essential	L	L
VSP_RS33025	mntR	non-essential	non-essential	K	K
VSP_RS38665	bioB	unclear	non-essential	H	H
