# Supplementary material for: Verrucomicrobium spinosum essential genome and the divergence of cell division in the PVC superphylum
Source: iScience. 2025 Jun 30;28(8):113037. doi: 10.1016/j.isci.2025.113037 (PMC12283558; doi:10.1016/j.isci.2025.113037)
Supplement: Data S8. Excel file containing orthologs with P. limnophila [file mmc9.xlsx]

## Sheet: Folha1
Locus tag V. spinosum	Locus tag P. limnophila	Essentiality V. spinosum	Essentiality P. limnophila	COG functional label V. spinosum	COG functional label P. limnophila
VSP_RS00005	Plim_2536	non-essential	non-essential	D	D
VSP_RS33120	Plim_3248	essential	non-essential	M	H
VSP_RS00045	Plim_3649	non-essential	non-essential	S	S
VSP_RS00050	Plim_3975	non-essential	non-essential	J	J
VSP_RS00065	Plim_1455	essential	essential	F	F
VSP_RS00075	Plim_2282	essential	essential	J	J
VSP_RS00085	Plim_1702	essential	essential	E	E
VSP_RS00090	Plim_0231	non-essential	non-essential	K	J
VSP_RS33125	Plim_3247	non-essential	non-essential	S	S
VSP_RS00180	Plim_0246	essential	essential	J	J
VSP_RS00240	Plim_2103	non-essential	non-essential	S	S
VSP_RS00340	Plim_0591	essential	essential	H	H
VSP_RS00360	Plim_3676	non-essential	non-essential	-
VSP_RS00395	Plim_3343	non-essential	non-essential	J	J
VSP_RS00500	Plim_1471	non-essential	non-essential	K	S
VSP_RS33185	Plim_2410	non-essential	non-essential	CH	CH
VSP_RS33205	Plim_0313	non-essential	essential	P	F
VSP_RS00615	Plim_0159	non-essential	non-essential	O	O
VSP_RS00895	Plim_4135	non-essential	essential	L	L
VSP_RS00960	Plim_1437	non-essential	non-essential	G	G
VSP_RS01050	Plim_2665	non-essential	non-essential	S	S
VSP_RS01250	Plim_1398	non-essential	non-essential	G	G
VSP_RS01370	Plim_2587	non-essential	non-essential	S	S
VSP_RS01420	Plim_0029	non-essential	non-essential	CG	C
VSP_RS01450	Plim_2729	essential	essential	J	J
VSP_RS01480	Plim_0650	essential	essential	I	I
VSP_RS01520	Plim_0924	non-essential	non-essential	C	C
VSP_RS01555	Plim_1030	non-essential	non-essential	S	S
VSP_RS01565	Plim_0323	essential	essential	E	H
VSP_RS01570	Plim_0321	essential	unclear	E	E
VSP_RS01695	Plim_3314	non-essential	non-essential	S	S
VSP_RS01730	Plim_2481	non-essential	non-essential	Q	Q
VSP_RS01770	Plim_0595	non-essential	non-essential	E	E
VSP_RS01885	Plim_0175	essential	essential	C	C
VSP_RS01910	Plim_3191	essential	essential	E	E
VSP_RS02075	Plim_3744	non-essential	non-essential	S	S
VSP_RS02080	Plim_3743	non-essential	non-essential	S	S
VSP_RS02085	Plim_0614	non-essential	non-essential	S	S
VSP_RS02105	Plim_1193	essential	essential	E	H
VSP_RS02145	Plim_3229	non-essential	non-essential	C	C
VSP_RS02215	Plim_3689	non-essential	non-essential	E	E
VSP_RS02220	Plim_2827	unclear	essential	CH	EH
VSP_RS02270	Plim_3495	non-essential	non-essential	EM	EM
VSP_RS02285	Plim_2816	non-essential	non-essential	P	P
VSP_RS02290	Plim_2914	non-essential	non-essential	E	E
VSP_RS02605	Plim_0552	essential	non-essential	M	M
VSP_RS38820	Plim_4002	non-essential	essential	H	H
VSP_RS33550	Plim_2185	non-essential	non-essential	L	S
VSP_RS02700	Plim_0061	non-essential	non-essential	S	S
VSP_RS02705	Plim_2400	non-essential	non-essential	S	S
VSP_RS33565	Plim_2629	non-essential	non-essential	J	J
VSP_RS02760	Plim_2628	unclear	unclear	J	J
VSP_RS33570	Plim_3663	non-essential	non-essential	S	Q
VSP_RS02785	Plim_1200	essential	non-essential	G	G
VSP_RS02800	Plim_1758	non-essential	non-essential	K	K
VSP_RS02900	Plim_2867	non-essential	non-essential	P	P
VSP_RS02915	Plim_0522	non-essential	non-essential	C	N
VSP_RS02955	Plim_0629	non-essential	non-essential	S	S
VSP_RS33625	Plim_0042	non-essential	non-essential	-
VSP_RS03170	Plim_0609	non-essential	non-essential	EG	EG
VSP_RS03255	Plim_1734	non-essential	essential	O	O
VSP_RS38860	Plim_3255	non-essential	non-essential	S	S
VSP_RS33675	Plim_1083	non-essential	non-essential	S	EGP
VSP_RS03335	Plim_0843	non-essential	non-essential	E	E
VSP_RS03340	Plim_2044	non-essential	non-essential	S	S
VSP_RS03490	Plim_0675	non-essential	essential	S	S
VSP_RS33710	Plim_4031	non-essential	non-essential	S	L
VSP_RS03565	Plim_4057	non-essential	non-essential	L	L
VSP_RS03620	Plim_3820	non-essential	essential	I	I
VSP_RS03635	Plim_1180	non-essential	non-essential	O	O
VSP_RS03660	Plim_1620	essential	essential	J	J
VSP_RS03715	Plim_3192	essential	essential	F	F
VSP_RS03720	Plim_3273	essential	essential	J	J
VSP_RS03920	Plim_3194	essential	essential	J	J
VSP_RS03940	Plim_2219	non-essential	non-essential	S	S
VSP_RS03955	Plim_2809	essential	essential	E	E
VSP_RS04070	Plim_3203	non-essential	non-essential	S	K
VSP_RS04095	Plim_2393	non-essential	non-essential	S	S
VSP_RS04160	Plim_1307	essential	essential	E	E
VSP_RS04175	Plim_2939	non-essential	non-essential	M	M
VSP_RS04185	Plim_0841	non-essential	non-essential	J	J
VSP_RS04780	Plim_2243	essential	unclear	KT	K
VSP_RS04810	Plim_2381	non-essential	non-essential	E	E
VSP_RS04855	Plim_4191	non-essential	non-essential	P	P
VSP_RS04865	Plim_2078	non-essential	non-essential	M	M
VSP_RS33895	Plim_1790	non-essential	non-essential	S	S
VSP_RS04900	Plim_2079	non-essential	non-essential	S	S
VSP_RS04910	Plim_0064	essential	essential	I	I
VSP_RS04915	Plim_0063	essential	essential	I	I
VSP_RS04935	Plim_0158	essential	essential	M	F
VSP_RS04975	Plim_2059	non-essential	non-essential	G	G
VSP_RS05010	Plim_1259	non-essential	non-essential	L	JKL
VSP_RS05020	Plim_2745	non-essential	non-essential	J	J
VSP_RS38935	Plim_0179	non-essential	essential	J	J
VSP_RS05180	Plim_1965	non-essential	essential	V	V
VSP_RS05200	Plim_3931	non-essential	non-essential	S	S
VSP_RS05310	Plim_2472	non-essential	non-essential	I	I
VSP_RS05325	Plim_3715	non-essential	non-essential	H	H
VSP_RS05380	Plim_0674	non-essential	essential	L	L
VSP_RS05425	Plim_1410	non-essential	non-essential	G	G
VSP_RS05450	Plim_2842	non-essential	non-essential	S	S
VSP_RS05490	Plim_2835	essential	essential	E	E
VSP_RS05525	Plim_0762	non-essential	essential	S	S
VSP_RS05530	Plim_0763	non-essential	essential	E	H
VSP_RS05570	Plim_0039	non-essential	unclear	S	S
VSP_RS05595	Plim_1326	non-essential	non-essential	L	L
VSP_RS05705	Plim_3857	essential	essential	C	C
VSP_RS05710	Plim_3858	non-essential	essential	C	C
VSP_RS06320	Plim_2841	non-essential	non-essential	S	S
VSP_RS06355	Plim_3747	non-essential	non-essential	O	G
VSP_RS06415	Plim_2224	essential	essential	H	H
VSP_RS06425	Plim_3615	essential	essential	H	H
VSP_RS06490	Plim_4204	essential	essential	J	J
VSP_RS06495	Plim_4113	non-essential	non-essential	L	L
VSP_RS06630	Plim_2031	essential	essential	F	F
VSP_RS34195	Plim_0873	non-essential	non-essential	S	S
VSP_RS06650	Plim_3796	non-essential	non-essential	G	G
VSP_RS06700	Plim_3437	non-essential	non-essential	M	M
VSP_RS06815	Plim_1792	non-essential	non-essential	J	J
VSP_RS06855	Plim_1356	non-essential	non-essential	C	C
VSP_RS06900	Plim_2032	essential	essential	F	F
VSP_RS06910	Plim_2072	essential	essential	F	F
VSP_RS06915	Plim_0265	essential	essential	I	H
VSP_RS39005	Plim_1400	non-essential	non-essential	S	S
VSP_RS34260	Plim_3504	non-essential	non-essential	T	T
VSP_RS07020	Plim_2430	non-essential	essential	L	L
VSP_RS07315	Plim_3462	essential	non-essential	S	S
VSP_RS07335	Plim_1722	non-essential	non-essential	E	E
VSP_RS07370	Plim_1884	non-essential	non-essential	M	M
VSP_RS34395	Plim_3876	non-essential	non-essential	-
VSP_RS34400	Plim_3877	non-essential	non-essential	M	M
VSP_RS34410	Plim_3880	non-essential	non-essential	M	M
VSP_RS07725	Plim_4169	non-essential	non-essential	O	J
VSP_RS07755	Plim_1392	non-essential	essential	P	C
VSP_RS34450	Plim_2635	non-essential	essential	P	P
VSP_RS07890	Plim_3799	non-essential	non-essential	G	G
VSP_RS07905	Plim_2697	non-essential	essential	P	P
VSP_RS07910	Plim_2698	non-essential	essential	P	P
VSP_RS07920	Plim_3633	essential	essential	H	H
VSP_RS07925	Plim_3790	essential	essential	S	S
VSP_RS07960	Plim_3329	non-essential	non-essential	H	H
VSP_RS07965	Plim_3326	non-essential	non-essential	C	C
VSP_RS08020	Plim_1490	essential	essential	P	P
VSP_RS08035	Plim_0909	non-essential	non-essential	S	S
VSP_RS08100	Plim_3500	non-essential	non-essential	BQ	BQ
VSP_RS08170	Plim_2073	non-essential	non-essential	S	S
VSP_RS08175	Plim_2884	non-essential	non-essential	S	S
VSP_RS08220	Plim_1279	non-essential	non-essential	I	I
VSP_RS08295	Plim_0927	non-essential	unclear	S	S
VSP_RS08320	Plim_0810	non-essential	non-essential	P	C
VSP_RS08340	Plim_0648	essential	essential	G	G
VSP_RS08345	Plim_3619	non-essential	essential	FJ	FJ
VSP_RS08475	Plim_3436	essential	essential	H	F
VSP_RS08525	Plim_0923	unclear	essential	J	J
VSP_RS08590	Plim_1334	essential	essential	H	H
VSP_RS08645	Plim_1492	non-essential	non-essential	S	S
VSP_RS08650	Plim_1493	non-essential	non-essential	S	S
VSP_RS08655	Plim_3643	non-essential	non-essential	G	G
VSP_RS08660	Plim_2444	non-essential	essential	L	L
VSP_RS08780	Plim_2339	non-essential	non-essential	C	C
VSP_RS08785	Plim_1654	essential	essential	J	J
VSP_RS08790	Plim_2311	essential	non-essential	K	S
VSP_RS08800	Plim_0537	non-essential	non-essential	L	L
VSP_RS39145	Plim_3812	non-essential	non-essential	K	K
VSP_RS08945	Plim_2126	non-essential	non-essential	-
VSP_RS09295	Plim_2413	unclear	non-essential	K	K
VSP_RS09365	Plim_3508	essential	essential	F	F
VSP_RS09415	Plim_2262	essential	essential	J	J
VSP_RS09425	Plim_2505	essential	essential	J	J
VSP_RS09430	Plim_2503	essential	unclear	J	J
VSP_RS09445	Plim_0829	essential	essential	I	I
VSP_RS09450	Plim_1353	non-essential	essential	C	I
VSP_RS09455	Plim_0513	non-essential	non-essential	U	U
VSP_RS42980	Plim_0512	non-essential	non-essential	-
VSP_RS09465	Plim_0511	non-essential	non-essential	-
VSP_RS09480	Plim_3365	non-essential	non-essential	P	P
VSP_RS09500	Plim_2323	non-essential	non-essential	F	F
VSP_RS09515	Plim_1376	non-essential	non-essential	G	G
VSP_RS09565	Plim_2730	non-essential	non-essential	G	G
VSP_RS34720	Plim_1174	non-essential	essential	O	O
VSP_RS09635	Plim_0842	essential	essential	J	J
VSP_RS09730	Plim_1683	unclear	essential	D	D
VSP_RS10185	Plim_0187	essential	non-essential	D	D
VSP_RS10280	Plim_0950	non-essential	non-essential	L	L
VSP_RS10535	Plim_2216	non-essential	non-essential	F	F
VSP_RS10560	Plim_3364	essential	essential	I	I
VSP_RS10590	Plim_1713	unclear	non-essential	S	S
VSP_RS10615	Plim_2484	essential	essential	E	E
VSP_RS10620	Plim_1589	essential	essential	E	E
VSP_RS10625	Plim_2768	essential	essential	E	F
VSP_RS10715	Plim_1829	essential	essential	F	F
VSP_RS10720	Plim_3854	essential	essential	F	F
VSP_RS10760	Plim_0738	essential	essential	F	F
VSP_RS10805	Plim_1264	essential	essential	F	F
VSP_RS10810	Plim_1777	essential	essential	F	F
VSP_RS11000	Plim_0499	essential	essential	K	K
VSP_RS11005	Plim_0500	essential	unclear	J	J
VSP_RS11025	Plim_3982	essential	unclear	C	C
VSP_RS34905	Plim_3983	essential	essential	C	C
VSP_RS11035	Plim_3984	essential	essential	C	C
VSP_RS39250	Plim_3986	essential	unclear	P	P
VSP_RS11100	Plim_2958	non-essential	essential	C	C
VSP_RS11110	Plim_2955	non-essential	essential	O	O
VSP_RS11145	Plim_2476	non-essential	non-essential	P	P
VSP_RS34960	Plim_1726	non-essential	non-essential	E	E
VSP_RS11290	Plim_3871	non-essential	non-essential	S	S
VSP_RS34990	Plim_1657	non-essential	non-essential	S	S
VSP_RS11430	Plim_3831	essential	essential	F	F
VSP_RS11455	Plim_4192	non-essential	non-essential	I	I
VSP_RS11525	Plim_1856	non-essential	essential	NU	NU
VSP_RS11545	Plim_1631	essential	essential	H	H
VSP_RS11555	Plim_3278	essential	essential	E	E
VSP_RS11565	Plim_0185	essential	essential	E	E
VSP_RS11570	Plim_3190	essential	essential	E	E
VSP_RS11590	Plim_1017	non-essential	non-essential	K	K
VSP_RS11670	Plim_1957	non-essential	non-essential	CG	C
VSP_RS11715	Plim_1423	essential	essential	F	F
VSP_RS11720	Plim_2318	essential	essential	H	H
VSP_RS11725	Plim_1572	unclear	non-essential	I	I
VSP_RS11730	Plim_2879	non-essential	unclear	P	P
VSP_RS11840	Plim_3234	non-essential	non-essential	S	S
VSP_RS11855	Plim_2449	non-essential	non-essential	K	J
VSP_RS11945	Plim_1195	essential	non-essential	M	M
VSP_RS11950	Plim_3974	unclear	non-essential	J	J
VSP_RS11970	Plim_2386	non-essential	non-essential	S	S
VSP_RS11980	Plim_2699	non-essential	essential	C	C
VSP_RS12020	Plim_2904	essential	essential	F	F
VSP_RS39310	Plim_2631	non-essential	non-essential	H	H
VSP_RS12095	Plim_0132	non-essential	non-essential	H	H
VSP_RS12100	Plim_1982	non-essential	non-essential	H	H
VSP_RS12135	Plim_1427	essential	essential	E	E
VSP_RS12190	Plim_1769	non-essential	non-essential	L	L
VSP_RS12225	Plim_2566	essential	essential	I	I
VSP_RS12370	Plim_0259	non-essential	non-essential	I	I
VSP_RS12405	Plim_3358	non-essential	non-essential	H	S
VSP_RS12415	Plim_0720	non-essential	non-essential	S	S
VSP_RS35150	Plim_0719	non-essential	non-essential	I	I
VSP_RS12430	Plim_3011	non-essential	non-essential	L	L
VSP_RS12465	Plim_2250	non-essential	non-essential	S	S
VSP_RS12470	Plim_2803	non-essential	non-essential	CG	C
VSP_RS12505	Plim_3318	non-essential	non-essential	H	H
VSP_RS12515	Plim_2946	non-essential	non-essential	S	S
VSP_RS12540	Plim_0328	non-essential	non-essential	S	S
VSP_RS12595	Plim_2054	essential	essential	H	H
VSP_RS35180	Plim_0891	non-essential	non-essential	M	M
VSP_RS35200	Plim_3362	non-essential	non-essential	H	H
VSP_RS12865	Plim_2170	essential	essential	E	E
VSP_RS12895	Plim_0729	non-essential	non-essential	C	C
VSP_RS12905	Plim_2550	non-essential	non-essential	S	S
VSP_RS35210	Plim_0101	non-essential	non-essential	E	E
VSP_RS35215	Plim_1902	non-essential	non-essential	S	S
VSP_RS13035	Plim_3498	non-essential	non-essential	C	C
VSP_RS13050	Plim_3616	non-essential	non-essential	S	S
VSP_RS13250	Plim_4193	essential	essential	M	M
VSP_RS13415	Plim_1438	non-essential	non-essential	C	C
VSP_RS13430	Plim_2769	essential	essential	I	F
VSP_RS13475	Plim_0360	essential	non-essential	G	G
VSP_RS13480	Plim_0359	non-essential	essential	G	G
VSP_RS13490	Plim_3292	non-essential	non-essential	M	M
VSP_RS13835	Plim_3826	non-essential	non-essential	S	F
VSP_RS14025	Plim_4032	essential	essential	E	E
VSP_RS14070	Plim_0191	non-essential	non-essential	F	F
VSP_RS14165	Plim_1943	non-essential	non-essential	O	H
VSP_RS14180	Plim_1152	essential	essential	M	M
VSP_RS35425	Plim_2970	non-essential	non-essential	-
VSP_RS35435	Plim_3448	non-essential	non-essential	E	E
VSP_RS14325	Plim_0836	essential	essential	M	E
VSP_RS14330	Plim_0393	essential	essential	D	D
VSP_RS14335	Plim_0695	essential	essential	K	K
VSP_RS14525	Plim_3696	non-essential	non-essential	P	P
VSP_RS14530	Plim_0628	non-essential	non-essential	K	K
VSP_RS14595	Plim_1716	essential	essential	F	F
VSP_RS14600	Plim_1717	essential	essential	M	H
VSP_RS14630	Plim_1107	non-essential	non-essential	J	J
VSP_RS14645	Plim_1496	non-essential	non-essential	E	E
VSP_RS35500	Plim_1495	non-essential	non-essential	S	S
VSP_RS14750	Plim_3062	non-essential	non-essential	Q	Q
VSP_RS14755	Plim_3277	essential	essential	H	H
VSP_RS35525	Plim_3941	non-essential	non-essential	O	O
VSP_RS14865	Plim_4106	essential	essential	H	H
VSP_RS14870	Plim_1800	non-essential	essential	O	O
VSP_RS14905	Plim_1449	non-essential	non-essential	M	S
VSP_RS35560	Plim_1911	non-essential	non-essential	NT	NT
VSP_RS15025	Plim_1301	non-essential	non-essential	C	C
VSP_RS15040	Plim_2280	essential	essential	J	J
VSP_RS15105	Plim_1558	non-essential	non-essential	S	S
VSP_RS15120	Plim_0137	non-essential	non-essential	P	G
VSP_RS15175	Plim_2571	non-essential	non-essential	P	P
VSP_RS15195	Plim_2565	essential	essential	IQ	IQ
VSP_RS15225	Plim_2174	essential	essential	I	I
VSP_RS15240	Plim_0181	essential	essential	U	U
VSP_RS35615	Plim_2575	non-essential	non-essential	E	E
VSP_RS15350	Plim_2153	essential	essential	G	G
VSP_RS15370	Plim_2232	non-essential	non-essential	T	T
VSP_RS15390	Plim_4188	non-essential	non-essential	J	Q
VSP_RS15485	Plim_1663	non-essential	non-essential	P	P
VSP_RS15550	Plim_1527	non-essential	non-essential	M	G
VSP_RS15605	Plim_1742	non-essential	essential	H	H
VSP_RS15965	Plim_2877	essential	essential	J	J
VSP_RS16035	Plim_0683	non-essential	essential	E	E
VSP_RS16080	Plim_1110	non-essential	non-essential	S	S
VSP_RS16085	Plim_1546	essential	essential	H	H
VSP_RS16090	Plim_2442	essential	essential	J	J
VSP_RS16095	Plim_2969	non-essential	non-essential	J	J
VSP_RS16190	Plim_3008	non-essential	non-essential	G	G
VSP_RS16195	Plim_3302	essential	essential	J	J
VSP_RS35795	Plim_2067	non-essential	non-essential	S	CO
VSP_RS16215	Plim_1371	non-essential	non-essential	I	C
VSP_RS16400	Plim_1610	non-essential	non-essential	G	G
VSP_RS16425	Plim_3271	non-essential	non-essential	K	K
VSP_RS16495	Plim_2194	essential	essential	-	S
VSP_RS35840	Plim_4108	non-essential	non-essential	S	G
VSP_RS16565	Plim_3527	non-essential	non-essential	M	M
VSP_RS16595	Plim_4105	non-essential	non-essential	S	S
VSP_RS16640	Plim_0380	essential	essential	J	J
VSP_RS16645	Plim_0379	essential	essential	J	J
VSP_RS16660	Plim_1249	non-essential	non-essential	S	S
VSP_RS16695	Plim_2195	essential	essential	E	E
VSP_RS16785	Plim_2081	essential	essential	E	E
VSP_RS16790	Plim_3413	essential	essential	E	E
VSP_RS16810	Plim_1515	non-essential	non-essential	K	K
VSP_RS16825	Plim_2277	essential	essential	H	H
VSP_RS16845	Plim_4170	essential	essential	U	D
VSP_RS16850	Plim_3601	essential	essential	K	K
VSP_RS16855	Plim_3600	essential	essential	H	H
VSP_RS16885	Plim_0727	essential	essential	S	M
VSP_RS16905	Plim_0468	non-essential	non-essential	K	K
VSP_RS17120	Plim_3382	essential	essential	H	H
VSP_RS17145	Plim_2403	non-essential	non-essential	FP	FP
VSP_RS35925	Plim_2402	non-essential	non-essential	P	H
VSP_RS17245	Plim_2168	non-essential	non-essential	E	E
VSP_RS17255	Plim_4090	non-essential	essential	K	K
VSP_RS17260	Plim_2973	non-essential	non-essential	FG	FG
VSP_RS17265	Plim_0148	non-essential	non-essential	T	T
VSP_RS17275	Plim_4144	essential	essential	S	S
VSP_RS17360	Plim_0100	non-essential	non-essential	V	V
VSP_RS35980	Plim_1901	non-essential	non-essential	S	S
VSP_RS17445	Plim_2606	non-essential	non-essential	S	L
VSP_RS43085	Plim_2605	non-essential	non-essential	-
VSP_RS17525	Plim_4196	essential	non-essential	M	M
VSP_RS36005	Plim_4038	non-essential	non-essential	P	P
VSP_RS17585	Plim_0780	non-essential	non-essential	G	P
VSP_RS17595	Plim_0778	non-essential	non-essential	G	G
VSP_RS17685	Plim_1290	essential	essential	H	H
VSP_RS41075	Plim_2568	non-essential	essential	J	J
VSP_RS17695	Plim_2567	essential	essential	I	I
VSP_RS17745	Plim_0357	essential	essential	J	J
VSP_RS17765	Plim_2620	essential	non-essential	D	D
VSP_RS36045	Plim_0025	essential	essential	J	J
VSP_RS36060	Plim_3787	non-essential	non-essential	P	P
VSP_RS17900	Plim_2603	essential	essential	G	G
VSP_RS17910	Plim_2512	essential	essential	S	S
VSP_RS17995	Plim_3740	essential	essential	M	M
VSP_RS18020	Plim_3789	essential	non-essential	E	H
VSP_RS18035	Plim_1975	non-essential	non-essential	S	S
VSP_RS18100	Plim_1864	essential	essential	J	H
VSP_RS18130	Plim_2447	essential	essential	I	I
VSP_RS18260	Plim_2475	non-essential	non-essential	M	M
VSP_RS18265	Plim_0178	essential	essential	J	J
VSP_RS18270	Plim_2828	non-essential	non-essential	S	S
VSP_RS18325	Plim_1510	non-essential	non-essential	P	P
VSP_RS18480	Plim_0009	essential	non-essential	M	F
VSP_RS18505	Plim_0714	essential	unclear	H	H
VSP_RS18510	Plim_2227	non-essential	non-essential	J	J
VSP_RS18515	Plim_0422	essential	essential	S	S
VSP_RS18530	Plim_2559	essential	essential	K	K
VSP_RS36145	Plim_4115	non-essential	non-essential	S	S
VSP_RS18870	Plim_1328	non-essential	non-essential	S	S
VSP_RS18920	Plim_4003	non-essential	non-essential	S	S
VSP_RS18925	Plim_0824	non-essential	non-essential	S	S
VSP_RS39650	Plim_1199	non-essential	non-essential	K	K
VSP_RS36230	Plim_0412	non-essential	non-essential	S	S
VSP_RS19075	Plim_3494	non-essential	non-essential	P	P
VSP_RS19150	Plim_2864	non-essential	non-essential	U	U
VSP_RS19160	Plim_2918	non-essential	non-essential	F	F
VSP_RS19165	Plim_0865	non-essential	non-essential	H	H
VSP_RS19185	Plim_1342	non-essential	essential	M	M
VSP_RS19395	Plim_4101	non-essential	non-essential	K	K
VSP_RS19415	Plim_0737	non-essential	non-essential	J	S
VSP_RS19435	Plim_0205	essential	non-essential	M	M
VSP_RS36300	Plim_1571	essential	non-essential	M	M
VSP_RS19455	Plim_1131	essential	non-essential	M	M
VSP_RS19460	Plim_0680	essential	non-essential	M	M
VSP_RS19560	Plim_2420	unclear	essential	G	G
VSP_RS19640	Plim_0430	non-essential	non-essential	L	L
VSP_RS19680	Plim_3164	non-essential	non-essential	V	V
VSP_RS19715	Plim_2049	non-essential	essential	G	G
VSP_RS19720	Plim_1252	essential	essential	G	F
VSP_RS19985	Plim_3733	essential	essential	J	J
VSP_RS20015	Plim_1838	non-essential	non-essential	L	L
VSP_RS20075	Plim_0622	essential	essential	C	C
VSP_RS20180	Plim_3994	non-essential	non-essential	G	G
VSP_RS36490	Plim_0331	essential	essential	F	F
VSP_RS20660	Plim_1108	essential	essential	E	E
VSP_RS36495	Plim_1828	essential	essential	E	E
VSP_RS20680	Plim_0036	essential	essential	L	L
VSP_RS20710	Plim_3270	non-essential	non-essential	S	S
VSP_RS20715	Plim_3267	non-essential	non-essential	S	S
VSP_RS20725	Plim_2569	non-essential	non-essential	EQ	EQ
VSP_RS20730	Plim_2355	non-essential	non-essential	T	T
VSP_RS36505	Plim_1157	non-essential	non-essential	S	S
VSP_RS36515	Plim_0295	non-essential	non-essential	S	S
VSP_RS20810	Plim_4230	non-essential	non-essential	S	P
VSP_RS20830	Plim_0689	non-essential	non-essential	S	S
VSP_RS21120	Plim_4136	non-essential	non-essential	E	E
VSP_RS21165	Plim_1499	essential	non-essential	H	I
VSP_RS21175	Plim_4028	non-essential	non-essential	J	J
VSP_RS36570	Plim_2625	non-essential	essential	J	J
VSP_RS21215	Plim_0030	non-essential	non-essential	S	S
VSP_RS21240	Plim_1999	non-essential	non-essential	S	S
VSP_RS21245	Plim_2000	non-essential	non-essential	S	K
VSP_RS21315	Plim_2397	non-essential	essential	T	T
VSP_RS21405	Plim_1977	non-essential	non-essential	S	S
VSP_RS21435	Plim_1159	essential	essential	H	H
VSP_RS21575	Plim_2451	essential	essential	-	C
VSP_RS21585	Plim_2453	essential	essential	C	C
VSP_RS21590	Plim_0526	essential	essential	H	H
VSP_RS21635	Plim_0054	non-essential	essential	L	L
VSP_RS39790	Plim_0765	non-essential	non-essential	-	G
VSP_RS21685	Plim_1582	non-essential	non-essential	MU	MU
VSP_RS21710	Plim_1486	essential	essential	P	P
VSP_RS21755	Plim_3523	non-essential	non-essential	Q	Q
VSP_RS21860	Plim_0096	non-essential	non-essential	E	E
VSP_RS39810	Plim_1258	essential	non-essential	-	G
VSP_RS21975	Plim_3183	non-essential	essential	E	P
VSP_RS22125	Plim_2359	essential	essential	S	S
VSP_RS22130	Plim_1549	non-essential	non-essential	S	S
VSP_RS22180	Plim_0694	non-essential	non-essential	L	L
VSP_RS22235	Plim_1384	non-essential	non-essential	L	L
VSP_RS22360	Plim_2199	non-essential	non-essential	O	O
VSP_RS22380	Plim_1512	non-essential	non-essential	S	S
VSP_RS22410	Plim_1556	non-essential	non-essential	CO	O
VSP_RS22490	Plim_0496	essential	essential	U	U
VSP_RS22495	Plim_0495	essential	essential	J	J
VSP_RS22500	Plim_0494	essential	essential	J	J
VSP_RS22505	Plim_0493	essential	essential	J	J
VSP_RS22510	Plim_0492	essential	essential	J	J
VSP_RS22515	Plim_0491	essential	essential	J	J
VSP_RS22520	Plim_0489	essential	essential	J	J
VSP_RS22530	Plim_0487	essential	essential	J	J
VSP_RS22535	Plim_0486	essential	essential	J	J
VSP_RS22545	Plim_0484	essential	essential	J	J
VSP_RS22550	Plim_0483	essential	essential	J	J
VSP_RS22555	Plim_0482	essential	essential	J	J
VSP_RS22565	Plim_0481	essential	essential	J	J
VSP_RS22570	Plim_0480	essential	essential	J	J
VSP_RS22575	Plim_0479	essential	essential	J	J
VSP_RS22580	Plim_0478	essential	essential	J	J
VSP_RS22585	Plim_0477	essential	essential	J	J
VSP_RS22590	Plim_0476	essential	essential	J	J
VSP_RS22600	Plim_0474	essential	essential	J	J
VSP_RS22605	Plim_0473	essential	essential	J	J
VSP_RS36815	Plim_2246	essential	essential	S	S
VSP_RS36865	Plim_3211	non-essential	non-essential	Q	Q
VSP_RS22745	Plim_3793	non-essential	non-essential	H	H
VSP_RS22770	Plim_0049	non-essential	non-essential	LU	L
VSP_RS36880	Plim_1559	non-essential	essential	J	J
VSP_RS22790	Plim_0067	essential	non-essential	O	O
VSP_RS39865	Plim_0361	non-essential	essential	G	G
VSP_RS39875	Plim_4010	non-essential	non-essential	-
VSP_RS22890	Plim_3905	non-essential	essential	S	S
VSP_RS23100	Plim_2533	non-essential	non-essential	S	S
VSP_RS23140	Plim_1208	non-essential	non-essential	G	G
VSP_RS23165	Plim_1440	non-essential	non-essential	L	L
VSP_RS23170	Plim_1441	non-essential	non-essential	L	L
VSP_RS23220	Plim_0732	essential	essential	J	J
VSP_RS43445	Plim_0498	essential	essential	J	J
VSP_RS23230	Plim_0497	essential	essential	J	J
VSP_RS37005	Plim_2163	non-essential	non-essential	S	S
VSP_RS23265	Plim_2659	essential	essential	J	J
VSP_RS23330	Plim_2499	essential	essential	E	E
VSP_RS23350	Plim_2844	essential	essential	L	L
VSP_RS23430	Plim_0163	essential	essential	F	F
VSP_RS23500	Plim_4022	non-essential	non-essential	U	U
VSP_RS23650	Plim_2966	non-essential	non-essential	O	O
VSP_RS37140	Plim_3053	non-essential	non-essential	C	C
VSP_RS23780	Plim_4045	non-essential	non-essential	-
VSP_RS23895	Plim_4016	non-essential	non-essential	M	MO
VSP_RS23910	Plim_1898	essential	essential	J	J
VSP_RS23915	Plim_3646	non-essential	non-essential	S	S
VSP_RS24035	Plim_3849	non-essential	non-essential	T	T
VSP_RS24060	Plim_2247	non-essential	non-essential	Q	Q
VSP_RS24065	Plim_1888	non-essential	non-essential	P	P
VSP_RS37200	Plim_1887	non-essential	non-essential	P	P
VSP_RS24320	Plim_1730	non-essential	non-essential	L	L
VSP_RS24335	Plim_1192	unclear	non-essential	E	E
VSP_RS24400	Plim_1899	non-essential	non-essential	P	P
VSP_RS24425	Plim_3686	non-essential	non-essential	P	P
VSP_RS24485	Plim_0943	essential	essential	M	M
VSP_RS24830	Plim_3632	non-essential	non-essential	L	L
VSP_RS24910	Plim_4049	non-essential	non-essential	E	E
VSP_RS24980	Plim_3714	non-essential	non-essential	CG	H
VSP_RS25055	Plim_3701	non-essential	non-essential	P	P
VSP_RS25070	Plim_0452	non-essential	essential	S	S
VSP_RS25170	Plim_1940	essential	non-essential	E	E
VSP_RS37370	Plim_2366	essential	essential	M	M
VSP_RS25285	Plim_1588	non-essential	non-essential	S	S
VSP_RS25290	Plim_1399	non-essential	non-essential	S	S
VSP_RS25315	Plim_3486	essential	essential	J	J
VSP_RS25440	Plim_2455	non-essential	essential	E	E
VSP_RS25465	Plim_1942	non-essential	non-essential	F	F
VSP_RS25540	Plim_1768	non-essential	non-essential	K	K
VSP_RS25550	Plim_1489	non-essential	essential	P	P
VSP_RS25575	Plim_2197	essential	essential	J	J
VSP_RS25700	Plim_0847	essential	essential	E	F
VSP_RS25705	Plim_1432	non-essential	non-essential	K	K
VSP_RS25710	Plim_1132	essential	unclear	J	J
VSP_RS25730	Plim_1997	non-essential	non-essential	C	C
VSP_RS25750	Plim_2405	essential	essential	C	C
VSP_RS25760	Plim_2406	essential	essential	C	C
VSP_RS37430	Plim_2057	non-essential	non-essential	T	T
VSP_RS25960	Plim_1374	essential	essential	L	L
VSP_RS25970	Plim_1188	non-essential	non-essential	P	P
VSP_RS26035	Plim_2915	non-essential	non-essential	H	H
VSP_RS26100	Plim_0356	essential	unclear	J	J
VSP_RS26105	Plim_0238	essential	essential	J	J
VSP_RS26150	Plim_2602	essential	essential	H	H
VSP_RS26160	Plim_1633	essential	essential	O	C
VSP_RS26195	Plim_3868	essential	essential	CP	CP
VSP_RS26205	Plim_3866	essential	essential	C	C
VSP_RS26210	Plim_1333	essential	essential	C	C
VSP_RS26220	Plim_3863	essential	essential	C	C
VSP_RS26240	Plim_3862	essential	essential	C	C
VSP_RS26245	Plim_3860	essential	essential	C	C
VSP_RS26280	Plim_2846	non-essential	non-essential	G	S
VSP_RS26290	Plim_0116	non-essential	non-essential	E	E
VSP_RS26305	Plim_2713	non-essential	non-essential	E	E
VSP_RS26315	Plim_1248	non-essential	non-essential	E	E
VSP_RS37515	Plim_0864	non-essential	non-essential	H	H
VSP_RS26355	Plim_2297	essential	essential	G	H
VSP_RS26420	Plim_2275	non-essential	non-essential	O	H
VSP_RS26425	Plim_3653	non-essential	unclear	F	F
VSP_RS26435	Plim_1296	essential	essential	H	H
VSP_RS37535	Plim_3202	essential	essential	H	H
VSP_RS26445	Plim_1555	essential	essential	H	H
VSP_RS26470	Plim_4111	non-essential	non-essential	D	D
VSP_RS26615	Plim_0527	non-essential	non-essential	S	S
VSP_RS26645	Plim_0188	unclear	non-essential	L	KL
VSP_RS26655	Plim_1823	essential	non-essential	V	V
VSP_RS37615	Plim_2668	non-essential	non-essential	P	P
VSP_RS26860	Plim_1754	non-essential	non-essential	C	H
VSP_RS26905	Plim_1579	non-essential	non-essential	G	G
VSP_RS27005	Plim_3813	non-essential	non-essential	C	C
VSP_RS27055	Plim_0472	essential	essential	K	K
VSP_RS27060	Plim_0443	essential	essential	K	K
VSP_RS27065	Plim_0442	essential	essential	J	J
VSP_RS27070	Plim_0441	essential	essential	J	J
VSP_RS27075	Plim_0440	essential	essential	J	J
VSP_RS27080	Plim_0439	essential	essential	J	J
VSP_RS27100	Plim_0435	essential	essential	J	J
VSP_RS27180	Plim_4163	essential	non-essential	E	E
VSP_RS27255	Plim_1707	non-essential	non-essential	S	S
VSP_RS37770	Plim_2159	non-essential	non-essential	OU	OU
VSP_RS28485	Plim_2254	essential	essential	H	H
VSP_RS28510	Plim_0195	essential	non-essential	S	U
VSP_RS28515	Plim_1857	essential	essential	J	J
VSP_RS28575	Plim_2694	essential	essential	E	E
VSP_RS28590	Plim_3274	non-essential	non-essential	G	G
VSP_RS28640	Plim_3280	non-essential	non-essential	C	C
VSP_RS28745	Plim_4194	non-essential	non-essential	-	S
VSP_RS28805	Plim_0665	non-essential	non-essential	E	E
VSP_RS28850	Plim_3681	non-essential	non-essential	O	O
VSP_RS28915	Plim_4134	essential	essential	J	J
VSP_RS28925	Plim_0715	non-essential	non-essential	I	I
VSP_RS28930	Plim_2551	essential	essential	J	J
VSP_RS37895	Plim_2398	non-essential	non-essential	O	O
VSP_RS28990	Plim_0230	non-essential	non-essential	S	S
VSP_RS29025	Plim_1874	non-essential	non-essential	T	T
VSP_RS29040	Plim_1873	non-essential	non-essential	P	P
VSP_RS29050	Plim_1871	non-essential	non-essential	P	P
VSP_RS29070	Plim_3373	non-essential	non-essential	T	T
VSP_RS29100	Plim_2865	non-essential	non-essential	-
VSP_RS29155	Plim_2051	non-essential	non-essential	S	S
VSP_RS40210	Plim_3272	non-essential	non-essential	S	S
VSP_RS29165	Plim_2052	essential	essential	F	F
VSP_RS37935	Plim_2514	unclear	non-essential	M	M
VSP_RS29175	Plim_2513	essential	unclear	O	J
VSP_RS29230	Plim_3755	non-essential	non-essential	S	S
VSP_RS29235	Plim_4187	non-essential	non-essential	T	T
VSP_RS29290	Plim_3539	non-essential	essential	L	KL
VSP_RS29295	Plim_0334	essential	essential	EF	F
VSP_RS29305	Plim_2064	non-essential	non-essential	Q	Q
VSP_RS37950	Plim_1298	non-essential	non-essential	S	S
VSP_RS37960	Plim_4213	non-essential	non-essential	E	E
VSP_RS29345	Plim_0543	non-essential	non-essential	S	H
VSP_RS29465	Plim_4112	non-essential	non-essential	M	M
VSP_RS29520	Plim_3669	non-essential	non-essential	S	S
VSP_RS29585	Plim_1184	non-essential	non-essential	P	P
VSP_RS29590	Plim_1183	non-essential	non-essential	P	P
VSP_RS29595	Plim_1182	non-essential	non-essential	S	S
VSP_RS38040	Plim_4275	non-essential	non-essential	L	-
VSP_RS38105	Plim_3028	non-essential	non-essential	P	P
VSP_RS30470	Plim_0771	essential	essential	J	J
VSP_RS30490	Plim_2285	essential	essential	C	C
VSP_RS40295	Plim_3253	non-essential	non-essential	S	S
VSP_RS30690	Plim_0902	non-essential	non-essential	C	C
VSP_RS30940	Plim_1776	essential	essential	E	E
VSP_RS30955	Plim_1253	non-essential	non-essential	S	S
VSP_RS30990	Plim_3221	non-essential	non-essential	T	T
VSP_RS31050	Plim_2909	non-essential	non-essential	O	O
VSP_RS31070	Plim_3000	non-essential	non-essential	L	L
VSP_RS38295	Plim_2924	essential	essential	O	O
VSP_RS31365	Plim_2633	non-essential	non-essential	L	L
VSP_RS31445	Plim_1381	non-essential	non-essential	J	J
VSP_RS31465	Plim_1472	non-essential	non-essential	J	J
VSP_RS31500	Plim_0623	non-essential	non-essential	N	S
VSP_RS31680	Plim_1391	non-essential	non-essential	U	N
VSP_RS31690	Plim_4066	non-essential	non-essential	U	N
VSP_RS31770	Plim_1138	non-essential	non-essential	U	N
VSP_RS31980	Plim_1357	non-essential	non-essential	S	S
VSP_RS31995	Plim_2290	non-essential	non-essential	S	S
VSP_RS32045	Plim_1659	non-essential	non-essential	J	J
VSP_RS32165	Plim_2173	non-essential	non-essential	J	J
VSP_RS32200	Plim_1989	non-essential	non-essential	S	O
VSP_RS32210	Plim_3453	non-essential	non-essential	O	O
VSP_RS32245	Plim_2906	non-essential	non-essential	S	S
VSP_RS32310	Plim_2553	non-essential	non-essential	L	L
VSP_RS32320	Plim_3461	essential	essential	H	H
VSP_RS32355	Plim_3296	non-essential	non-essential	J	J
VSP_RS32370	Plim_2261	non-essential	non-essential	C	U
VSP_RS32375	Plim_0069	non-essential	non-essential	P	P
VSP_RS32380	Plim_2936	non-essential	non-essential	S	S
VSP_RS32395	Plim_2006	non-essential	non-essential	V	V
VSP_RS32435	Plim_2331	essential	essential	E	F
VSP_RS32485	Plim_3336	non-essential	non-essential	O	D
VSP_RS32495	Plim_3950	essential	essential	K	F
VSP_RS32600	Plim_0506	non-essential	non-essential	S	S
VSP_RS32775	Plim_3804	non-essential	non-essential	E	C
VSP_RS32795	Plim_3208	non-essential	non-essential	E	E
VSP_RS38610	Plim_1348	non-essential	non-essential	U	U
VSP_RS32830	Plim_1347	non-essential	non-essential	J	F
VSP_RS32885	Plim_0981	non-essential	non-essential	L	L
VSP_RS38665	Plim_1928	unclear	essential	H	H
