# Supplementary material for: Verrucomicrobium spinosum essential genome and the divergence of cell division in the PVC superphylum
Source: iScience. 2025 Jun 30;28(8):113037. doi: 10.1016/j.isci.2025.113037 (PMC12283558; doi:10.1016/j.isci.2025.113037)
Supplement: Data S9. Excel file containing list of organisms used in the phyletic profile of DCW cluster proteins [file mmc10.xlsx]

## Sheet: Folha1
Assembly Accession	Assembly Name	Organism Name	Organism Taxonomic ID	ANI Check status	Organism Infraspecific Names Strain	Organism Infraspecific Names Isolate	Annotation Name	Assembly Stats Total Sequence Length	Assembly Stats Total Number of Chromosomes	Assembly Stats Number of Contigs	Assembly Level	Assembly Release Date	WGS project accession	Assembly Stats Contig N50	Assembly Stats Scaffold N50	Assembly Stats Number of Scaffolds	Assembly Stats GC Percent	Assembly Sequencing Tech	Assembly Submitter	Assembly BioProject Accession	Assembly BioSample Accession
GCF_000204255.1	ASM20425v1	Chlamydia psittaci 6BC	331636	OK	6BC		GCF_000204255.1-RS_2025_03_30	1179220	2	2	Complete Genome	2011-04-14		1171667	1171667	2	39	ABI3730	Institute for Genome Sciences, University Of Maryland School of Medicine	PRJNA62889	SAMN02603382
GCF_000007205.1	ASM720v1	Chlamydia pneumoniae TW-183	182082	OK	TW-183		GCF_000007205.1-RS_2025_03_28	1225935	1	1	Complete Genome	2003-07-25		1225935	1225935	1	40.5		RDR/IT, RDR/FG, RDR/BT, ALTANA Pharma	PRJNA420	SAMN02602979
GCF_000006685.1	ASM668v1	Chlamydia muridarum str. Nigg	243161	OK	Nigg		GCF_000006685.1-RS_2025_03_27	1080451	2	2	Complete Genome	2003-03-28		1072950	1072950	2	40.5		The Institute for Genomic Research	PRJNA229	SAMN02603994
GCF_000196115.1	ASM19611v1	Rhodopirellula baltica SH 1	243090	OK	1		GCF_000196115.1-RS_2024_10_11	7145576	1	1	Complete Genome	2003-07-07		7145576	7145576	1	55.5		Max-Plank-Institute	PRJNA413	SAMEA3138332
GCF_000092785.1	ASM9278v1	Waddlia chondrophila WSU 86-1044	716544	OK	WSU 86-1044		GCF_000092785.1-RS_2025_03_28	2131905	2	2	Complete Genome	2010-06-03		2116312	2116312	2	43.5		Institute of Microbiology, University Hospital Center and University of Lausanne, Switzerland	PRJNA43761	SAMN02603402
GCF_003149495.1	ASM314949v1	Gemmata obscuriglobus	114	OK	DSM 5831		GCF_003149495.1-RS_2025_03_28	8998893	1	1	Complete Genome	2018-05-23		8998893	8998893	1	67.5	PacBio and Illumina	Creighton University	PRJNA429867	SAMN08361974
GCF_008298035.1	ASM829803v1	Gimesia maris	122	OK	DSM 8797		GCF_008298035.1-RS_2024_08_03	7816689	1	1	Complete Genome	2019-08-22		7816689	7816689	1	50.5	PacBio RSII; Illumina MiSeq	Radboud Universiteit Nijmegen	PRJNA485700	SAMN10980027
GCF_000019665.1	ASM1966v1	Methylacidiphilum infernorum V4	481448	OK	V4		GCF_000019665.1-RS_2024_10_11	2287145	1	1	Complete Genome	2008-05-30		2287145	2287145	1	45.5		University of Hawaii	PRJNA28995	SAMN02604183
GCF_018398935.1	ASM1839893v1	Telmatocola sphagniphila	1123043	OK	SP2T		GCF_018398935.1-RS_2024_10_11	6592641	1	1	Complete Genome	2021-05-19		6592641	6592641	1	52.5	Illumina MiSeq; Oxford Nanopore MinION	Institute of Bioengineering, Research Center of Biotechnology of RAS	PRJNA729228	SAMN19114640
GCF_002007645.1	ASM200764v1	Anaerohalosphaera lusitana	1936003	OK	ST-NAGAB-D1		GCF_002007645.1-RS_2025_03_05	4250973	1	1	Complete Genome	2017-02-28		4250973	4250973	1	52	Illumina MiSeq; PacBio	Leibniz Institute DSMZ-German Collection of Microorganisms and Cell Cultures	PRJNA369385	SAMN06284947
GCF_017310505.1	ASM1731050v1	Methylacidiphilum caldifontis	2795386	OK	IT6		GCF_017310505.1-RS_2024_10_11	2254698	1	1	Complete Genome	2021-03-09		2254698	2254698	1	40.5	PacBio RSII	Korea Institute of Geoscience and Mineral Resources	PRJNA683735	SAMN17036178
GCF_000242455.2	ASM24245v3	Singulisphaera acidiphila DSM 18658	886293	OK	DSM 18658		GCF_000242455.2-RS_2024_10_11	9755686	4	4	Complete Genome	2012-12-17		9629675	9629675	4	62	454/Illumina	DOE Joint Genome Institute	PRJNA52461	SAMN02232051
GCF_000172155.1	ASM17215v1	Verrucomicrobium spinosum DSM 4136 = JCM 18804	240016	OK	DSM 4136		GCF_000172155.1-RS_2025_05_05	8220857	1	1	Complete Genome	2008-01-02	ABIZ01	8220857	8220857	1	60.5		TIGR	PRJNA10620	SAMN02436175
GCF_000237205.1	ASM23720v1	Simkania negevensis Z	331113	OK	Z		GCF_000237205.1-RS_2024_12_11	2628375	2	2	Complete Genome	2011-06-21		2496337	2496337	2	41.5		University of Vienna, Dept. of Microbial Ecology	PRJEA49035	SAMEA2272380
GCF_000011565.2	ASM1156v2	Candidatus Protochlamydia amoebophila UWE25	264201	OK	UWE25		GCF_000011565.2-RS_2025_03_31	2438912	1	1	Complete Genome	2019-06-22		2438912	2438912	1	35		University of Vienna, Austria	PRJNA10700	SAMEA3138214
GCF_000165715.2	ASM16571v3	Rubinisphaera brasiliensis DSM 5305	756272	OK	DSM 5305		GCF_000165715.2-RS_2024_10_11	6006602	1	1	Complete Genome	2011-03-01		6006602	6006602	1	56.5	454, Illumina	US DOE Joint Genome Institute (JGI-PGF)	PRJNA47863	SAMN00103628
GCF_000092105.1	ASM9210v1	Planctopirus limnophila DSM 3776	521674	OK	DSM 3776		GCF_000092105.1-RS_2024_10_11	5460085	2	2	Complete Genome	2010-05-13		5423075	5423075	2	53.5		US DOE Joint Genome Institute (JGI-PGF)	PRJNA29411	SAMN02598463
GCF_000284115.1	ASM28411v1	Phycisphaera mikurensis NBRC 102666	1142394	OK	NBRC 102666		GCF_000284115.1-RS_2024_10_11	3884382	2	2	Complete Genome	2012-03-28		3803225	3803225	2	73	Sanger ABI 3730	National Institute of Technology and Evaluation	PRJDB46	SAMD00061032
GCF_000471025.2	ASM47102v2	Chlamydia gallinacea 08-1274/3	1143323	OK	08-1274/3		GCF_000471025.2-RS_2025_03_27	1067202	2	2	Complete Genome	2016-05-25		1059583	1059583	2	38	Illumina	Insititute for Genome Sciences	PRJNA209652	SAMN02435823
GCF_002310495.1	ASM231049v1	Nibricoccus aquaticus	2576891	OK	HZ-65		GCF_002310495.1-RS_2025_05_03	4730447	1	1	Complete Genome	2017-09-18		4730447	4730447	1	62	PacBio	Nakdonggang National Institute of Biological Resources	PRJNA404023	SAMN07628394
GCF_010681825.2	ASM1068182v2	Sulfuriroseicoccus oceanibius	2707525	OK	T37		GCF_010681825.2-RS_2025_05_05	3496488	1	1	Complete Genome	2021-01-07		3496488	3496488	1	58.5	Illumina NovaSeq	Shandong university	PRJNA605358	SAMN14056161
GCF_002117005.1	ASM211700v1	Sedimentisphaera salicampi	1941349	OK	ST-PulAB-D4		GCF_002117005.1-RS_2025_03_05	3192293	1	1	Complete Genome	2017-05-02		3192293	3192293	1	46.5	Illumina MiSeq; PacBio	Leibniz Institute DSMZ-German Collection of Microorganisms and Cell Cultures	PRJNA369381	SAMN06284595
GCF_000019965.1	ASM1996v1	Opitutus terrae PB90-1	452637	OK	PB90-1		GCF_000019965.1-RS_2025_05_05	5957605	1	1	Complete Genome	2008-04-08		5957605	5957605	1	65.5		US DOE Joint Genome Institute	PRJNA19989	SAMN00000285
GCF_000186345.1	ASM18634v1	Isosphaera pallida ATCC 43644	575540	OK	ATCC 43644		GCF_000186345.1-RS_2024_09_25	5529304	2	2	Complete Genome	2011-01-20		5472964	5472964	2	62.5	454, Sanger	US DOE Joint Genome Institute (JGI-PGF)	PRJNA32825	SAMN00138929
GCF_000025905.1	ASM2590v1	Coraliomargarita akajimensis DSM 45221	583355	OK	DSM 45221		GCF_000025905.1-RS_2025_05_05	3750771	1	1	Complete Genome	2010-04-05		3750771	3750771	1	53.5		US DOE Joint Genome Institute (JGI-PGF)	PRJNA33365	SAMN02598501
GCF_007475525.1	ASM747552v1	Methylacidiphilum kamchatkense Kam1	1202785	OK	kam1		GCF_007475525.1-RS_2024_10_23	2202032	1	1	Complete Genome	2019-07-25		2202032	2202032	1	40.5	PacBio	University of Bergen	PRJNA432521	SAMN08451303
GCF_000007605.1	ASM760v1	Chlamydia caviae GPIC	227941	OK		GPIC	GCF_000007605.1-RS_2025_03_27	1181356	2	2	Complete Genome	2003-04-15		1173390	1173390	2	39		The Institute for Genomic Research	PRJNA228	SAMN02603993
GCF_008087625.1	ASM808762v1	Aquisphaera giovannonii	406548	OK	OJF2		GCF_008087625.1-RS_2024_10_11	10526296	3	3	Complete Genome	2019-08-26		10370956	10370956	3	71	PacBio RSII; Illumina MiSeq	Radboud Universiteit Nijmegen	PRJNA485700	SAMN10980024
GCF_013128195.2	ASM1312819v2	Frigoriglobus tundricola	2774151	Inconclusive	PL17		GCF_013128195.2-RS_2024_10_11	9857393	2	2	Complete Genome	2020-07-16		9832702	9832702	2	67.5	Illumina MiSeq; Oxford Nanopore MiniION	Institute of Bioengineering, Research Center of Biotechnology of RAS	PRJNA630380	SAMN14833344
GCF_038443385.1	ASM3844338v1	Stieleria varia	2528005	OK	Pla52n		GCF_038443385.1-RS_2025_04_24	9719866	1	1	Complete Genome	2024-04-25		9719866	9719866	1	56	Oxford Nanopore MinION; Illumina NovaSeq	Department of Microbial Interactions, Friedrich Schiller University	PRJNA1100285	SAMN40966095
GCF_007751035.1	ASM775103v1	Lignipirellula cremea	2528010	OK	Pla85_3_4		GCF_007751035.1-RS_2024_10_11	9565229	1	1	Complete Genome	2019-07-31		9565229	9565229	1	61.5	PacBio RSII; Illumina MiSeq	Radboud Universiteit Nijmegen	PRJNA485700	SAMN10954030
GCF_008254045.1	ASM825404v1	Limnoglobus roseus	2598579	OK	PX52		GCF_008254045.1-RS_2024_10_11	9378099	1	1	Complete Genome	2019-09-03		9378099	9378099	1	65.5	PacBio RSII	Federal Research Centre "Fundamentals of Biotechnology" of RAS	PRJNA556575	SAMN12360391
GCF_007747655.1	ASM774765v1	Anatilimnocola aggregata	2528021	OK	ETA_A8		GCF_007747655.1-RS_2024_10_11	9007740	1	1	Complete Genome	2019-07-31		9007740	9007740	1	58	PacBio RSII; Illumina MiSeq	Radboud Universiteit Nijmegen	PRJNA485700	SAMN10953900
GCF_001983935.1	ASM198393v1	Fuerstiella marisgermanici	1891926	OK	NH11		GCF_001983935.1-RS_2025_04_07	8920478	1	1	Complete Genome	2017-02-03		8920478	8920478	1	56	PacBio RS/RSII; Illumina HiSeq 2500	Leibniz-Institute DSMZ German Collection of Microorganisms and Cell Cultures	PRJNA341581	SAMN05726332
GCF_007741535.1	ASM774153v1	Rubripirellula lacrimiformis	1930273	OK	K22.7		GCF_007741535.1-RS_2024_10_11	8542491	1	1	Complete Genome	2019-07-31		8542491	8542491	1	57.5	PacBio RSII; Illumina MiSeq	Leibniz-Institute DSMZ German Collection of Microorganisms and Cell Cultures	PRJNA357569	SAMN06143213
GCF_007752135.1	ASM775213v1	Aureliella helgolandensis	2527968	OK	Q31a		GCF_007752135.1-RS_2024_10_11	8439957	1	1	Complete Genome	2019-07-31		8439957	8439957	1	55.5	PacBio RSII; Illumina MiSeq	Radboud Universiteit Nijmegen	PRJNA485700	SAMN10953988
GCF_008065135.1	ASM806513v1	Roseimaritima ulvae	980254	OK	UC8		GCF_008065135.1-RS_2024_10_11	8212515	1	1	Complete Genome	2019-08-22		8212515	8212515	1	59	PacBio RSII; Illumina MiSeq	Radboud Universiteit Nijmegen	PRJNA485700	SAMN10980022
GCF_009720525.1	ASM972052v1	Gimesia benthica	2608982	OK	E7		GCF_009720525.1-RS_2024_10_11	8027492	1	1	Complete Genome	2019-11-29		8027492	8027492	1	52.5	PacBio RSII	Chinese Academy of Sciences	PRJNA564883	SAMN12720309
GCF_007741555.1	ASM774155v1	Stieleria marina	1930275	OK	K23_9		GCF_007741555.1-RS_2025_03_12	7948699	1	1	Complete Genome	2019-07-31		7948699	7948699	1	54.5	PacBio RSII; Illumina MiSeq	Leibniz-Institute DSMZ German Collection of Microorganisms and Cell Cultures	PRJNA357569	SAMN06143215
GCF_038725785.1	ASM3872578v1	Termitidicoccus mucosus	1184151	OK	TSB47		GCF_038725785.1-RS_2025_05_02	7922482	2	2	Complete Genome	2024-05-03		7820080	7820080	2	62.5	Illumina HiSeq; PacBio	School of Life Sciences, Central China Normal University	PRJNA890383	SAMN31277072
GCF_007747215.1	ASM774721v1	Urbifossiella limnaea	2528023	OK	ETA_A1		GCF_007747215.1-RS_2024_10_11	7795793	1	1	Complete Genome	2019-07-31		7795793	7795793	1	71.5	PacBio RSII; Illumina MiSeq	Radboud Universiteit Nijmegen	PRJNA485700	SAMN10953902
GCF_007747995.1	ASM774799v1	Symmachiella dynata	2527995	OK	Mal52		GCF_007747995.1-RS_2025_03_28	7767809	1	1	Complete Genome	2019-07-31		7767809	7767809	1	55.5	Illumina MiSeq	Radboud Universiteit Nijmegen	PRJNA485700	SAMN10954015
GCF_007747795.1	ASM774779v1	Maioricimonas rarisocia	2528026	OK	Mal4		GCF_007747795.1-RS_2024_10_11	7744989	1	1	Complete Genome	2019-07-31		7744989	7744989	1	63.5	PacBio RSII; Illumina MiSeq	Radboud Universiteit Nijmegen	PRJNA485700	SAMN10953974
GCF_007751475.1	ASM775147v1	Saltatorellus ferox	2528018	OK	Poly30		GCF_007751475.1-RS_2025_03_12	7718526	1	1	Complete Genome	2019-07-31		7718526	7718526	1	67	PacBio RSII; Illumina MiSeq	Radboud Universiteit Nijmegen	PRJNA485700	SAMN10954038
GCF_007748055.1	ASM774805v1	Kolteria novifilia	2527975	OK	Pan216		GCF_007748055.1-RS_2025_03_12	7613473	1	1	Complete Genome	2019-07-31		7613473	7613473	1	62	PacBio RSII; Illumina MiSeq	Radboud Universiteit Nijmegen	PRJNA485700	SAMN10953995
GCF_001956985.1	ASM195698v1	Paludisphaera borealis	1387353	OK	PX4		GCF_001956985.1-RS_2025_03_28	7651896	3	3	Complete Genome	2017-01-19		7497544	7497544	3	66.5	PacBio RSII	Research Center of Biotechnology of RAS	PRJNA354242	SAMN06044225
GCF_030622045.1	ASM3062204v1	Planctellipticum variicoloris	3064265	OK	SH412		GCF_030622045.1-RS_2025_03_13	7276092	1	1	Complete Genome	2023-08-03		7276092	7276092	1	63.5	Oxford Nanopore MinION; Illumina NovaSeq	Friedrich Schiller University Jena	PRJNA998251	SAMN36701181
GCF_007751715.1	ASM775171v1	Rosistilla oblonga	2527990	OK	CA51		GCF_007751715.1-RS_2025_03_28	7250512	1	1	Complete Genome	2019-07-31		7250512	7250512	1	58	PacBio RSII; Illumina MiSeq	Radboud Universiteit Nijmegen	PRJNA485700	SAMN10954010
GCF_007741495.1	ASM774149v1	Roseimaritima multifibrata	1930274	OK	FF011L		GCF_007741495.1-RS_2024_10_11	7216590	1	1	Complete Genome	2019-07-31		7216590	7216590	1	54.5	PacBio RSII; Illumina MiSeq	Leibniz-Institute DSMZ German Collection of Microorganisms and Cell Cultures	PRJNA357569	SAMN06143214
GCF_015169395.1	ASM1516939v1	Humisphaera borealis	2807512	OK	M1803		GCF_015169395.1-RS_2024_10_11	7189892	1	1	Complete Genome	2020-11-02		7189892	7189892	1	63	Illumina MiSeq; Oxford Nanopore MinION	Institute of Bioengineering, Research Center of Biotechnology of RAS	PRJNA672121	SAMN16556687
GCF_009177095.1	ASM917709v1	Lacipirellula parvula	2650471	OK	PX69		GCF_009177095.1-RS_2025_03_29	6922258	1	1	Complete Genome	2019-10-10		6922258	6922258	1	61.5	Illuminal; nanopore	Laboratory of Genomics of Microorganisms and Metagenomics, Institute of Bioengineering, Research Center of Biotechnology of RAS	PRJDB8786	SAMD00187762
GCF_007748095.1	ASM774809v1	Engelhardtia mirabilis	2528011	OK	Pla133		GCF_007748095.1-RS_2025_03_12	6945020	2	2	Complete Genome	2019-07-31		6899822	6899822	2	70.5	PacBio RSII; Illumina MiSeq	Radboud Universiteit Nijmegen	PRJNA485700	SAMN10954031
GCF_901538355.1	ASM90153835v1	Tuwongella immobilis	692036	OK		MBLW1	GCF_901538355.1-RS_2024_10_11	6690754	1	1	Complete Genome	2020-02-03		6690754	6690754	1	58	Roche 454: Mean length=230 bases, Coverage=30x, Mean pair gap=1854 bases; Illumina:Mean Length=250 bases, Coverage=691x, Mean pair gap=510 bases; Pacbio: Mean length=7168 bases, Coverage=19x	DEPARTMENT OF CELL AND MOLECULAR BIOLOGY, Uppsala University	PRJEB31922	SAMEA5540090
GCF_007750855.1	ASM775085v1	Pirellulimonas nuda	2528009	OK	Pla175		GCF_007750855.1-RS_2024_10_11	6618662	1	1	Complete Genome	2019-07-31		6618662	6618662	1	66.5	PacBio RSII; Illumina MiSeq	Radboud Universiteit Nijmegen	PRJNA485700	SAMN10954029
GCF_007748035.1	ASM774803v1	Aeoliella mucimassa	2527972	OK	Pan181		GCF_007748035.1-RS_2024_10_11	6608792	1	1	Complete Genome	2019-07-31		6608792	6608792	1	58	PacBio RSII; Illumina MiSeq	Radboud Universiteit Nijmegen	PRJNA485700	SAMN10953992
GCF_008087665.1	ASM808766v1	Mariniblastus fucicola	980251	OK	FC18		GCF_008087665.1-RS_2024_10_11	6570840	1	1	Complete Genome	2019-08-26		6570840	6570840	1	53.5	PacBio RSII; Illumina MiSeq	Radboud Universiteit Nijmegen	PRJNA485700	SAMN10980025
GCF_007748115.1	ASM774811v1	Bremerella volcania	2527984	OK	Pan97		GCF_007748115.1-RS_2024_10_11	6496182	1	1	Complete Genome	2019-07-31		6496182	6496182	1	56	Illumina MiSeq	Radboud Universiteit Nijmegen	PRJNA485700	SAMN10954004
GCF_012913485.1	ASM1291348v1	Luteolibacter luteus	2728835	OK	G-1-1-1		GCF_012913485.1-RS_2025_05_05	6412079	1	1	Complete Genome	2020-04-28		6412079	6412079	1	61	Illumina HiSeq	Kyonggi University	PRJNA626486	SAMN14642216
GCF_007750395.1	ASM775039v1	Polystyrenella longa	2528007	OK	Pla110		GCF_007750395.1-RS_2024_10_11	6125480	1	1	Complete Genome	2019-07-31		6125480	6125480	1	50.5	PacBio RSII; Illumina MiSeq	Radboud Universiteit Nijmegen	PRJNA485700	SAMN10954027
GCF_019679435.2	ASM1967943v2	Actomonas aquatica	2866162	OK	WL0086		GCF_019679435.2-RS_2025_05_05	6109182	1	1	Complete Genome	2024-01-12		6109182	6109182	1	64	Illumina NovaSeq; Oxford Nanopore PromethION	Hohai Univercity	PRJNA751748	SAMN20526155
GCF_007741515.1	ASM774151v1	Adhaeretor mobilis	1930276	OK	HG15A2		GCF_007741515.1-RS_2024_10_11	5996859	1	1	Complete Genome	2019-07-31		5996859	5996859	1	55	PacBio RSII; Illumina MiSeq	Leibniz-Institute DSMZ German Collection of Microorganisms and Cell Cultures	PRJNA357569	SAMN06143216
GCF_029023725.1	ASM2902372v1	Synoicihabitans lomoniglobus	2909285	OK	LMO-M01		GCF_029023725.1-RS_2024_05_12	5926369	1	1	Complete Genome	2023-03-08		5926369	5926369	1	61.5	Oxford Nanopore	Shanghai Jiao tong university, China	PRJNA938008	SAMN33422488
GCF_033100135.1	ASM3310013v1	Rubellicoccus peritrichatus	3080537	OK	CR14	coral tank	GCF_033100135.1-RS_2024_05_12	5798774	1	1	Complete Genome	2023-10-29		5798774	5798774	1	48	Illumina	Guangxi University	PRJNA1026840	SAMN37764825
GCF_033878955.1	ASM3387895v1	Coraliomargarita algicola	3092156	Inconclusive	J2-16		GCF_033878955.1-RS_2024_05_12	5384071	1	1	Complete Genome	2023-11-22		5384071	5384071	1	52	Oxford Nanopore MinION	Chung-Ang university	PRJNA1040340	SAMN38256400
GCF_018137965.1	ASM1813796v1	Luteolibacter ambystomatis	2824561	OK	32A		GCF_018137965.1-RS_2024_05_12	5321988	1	1	Complete Genome	2021-04-24		5321988	5321988	1	62	Illumina MiSeq; Oxford Nanopore MinION	Institute of Microbiology	PRJNA721076	SAMN18698573
GCF_007752345.1	ASM775234v1	Planctopirus ephydatiae	2528019	OK	spb1		GCF_007752345.1-RS_2024_10_11	5214061	1	1	Complete Genome	2019-07-31		5214061	5214061	1	54	PacBio RSII; Illumina MiSeq	Radboud Universiteit Nijmegen	PRJNA485700	SAMN10954039
GCF_007750655.1	ASM775065v1	Rohdeia mirabilis	2528008	OK	Pla163		GCF_007750655.1-RS_2025_03_12	4954743	1	1	Complete Genome	2019-07-31		4954743	4954743	1	70.5	PacBio RSII; Illumina MiSeq	Radboud Universiteit Nijmegen	PRJNA485700	SAMN10954028
GCF_002277955.1	ASM227795v1	Thermogutta terrifontis	1331910	OK	R1		GCF_002277955.1-RS_2025_03_28	4810751	1	1	Complete Genome	2017-08-30		4810751	4810751	1	57.5	454; Illumina	Hotzyme	PRJNA354233	SAMN06043589
GCF_024832785.1	ASM2483278v2	Fontisphaera persica	2974023	OK	B-154		GCF_024832785.1-RS_2025_05_05	4726914	1	1	Complete Genome	2023-02-02		4726914	4726914	1	61	Illumina MiSeq; Oxford Nanopore MinION	Research Center of Biotechnology RAS	PRJNA871914	SAMN30431592
GCF_019464535.1	ASM1946453v1	Horticoccus luteus	2862869	OK	KSB-15		GCF_019464535.1-RS_2024_05_12	4320198	1	1	Complete Genome	2021-08-09		4320198	4320198	1	64.5	PacBio Sequel; Illumina MiSeq	National Institute of Agricultural Sciences	PRJNA749877	SAMN20423388
GCF_007747445.1	ASM774744v1	Poriferisphaera corsica	2528020	OK	KS4		GCF_007747445.1-RS_2024_10_11	4291168	1	1	Complete Genome	2019-07-31		4291168	4291168	1	48.5	PacBio RSII; Illumina MiSeq	Radboud Universiteit Nijmegen	PRJNA485700	SAMN10954040
GCF_001746835.1	ASM174683v1	Lacunisphaera limnophila	1838286	Inconclusive	IG16b		GCF_001746835.1-RS_2025_05_05	4199284	1	1	Complete Genome	2016-09-26		4199284	4199284	1	66.5	PacBio	Leibniz-Institute DSMZ German Collection of Microorganisms and Cell Cultures	PRJNA319155	SAMN04880612
GCF_009905215.1	ASM990521v1	Tichowtungia aerotolerans	2697043	OK	S-5007		GCF_009905215.1-RS_2024_12_13	3882676	1	1	Complete Genome	2020-01-19		3882676	3882676	1	53	Sanger	shandong university	PRJNA599248	SAMN13741851
GCF_001999965.1	ASM199996v1	Limihaloglobus sulfuriphilus	1851148	OK	SM-Chi-D1		GCF_001999965.1-RS_2025_03_05	3868357	1	1	Complete Genome	2017-02-15		3868357	3868357	1	47	PacBio; Illumina MiSeq	Leibniz Institute DSMZ-German Collection of Microorganisms and Cell Cultures	PRJNA369380	SAMN06284589
GCF_007748075.1	ASM774807v1	Mucisphaera calidilacus	2527982	OK	Pan265		GCF_007748075.1-RS_2024_10_11	3486541	1	1	Complete Genome	2019-07-31		3486541	3486541	1	64	PacBio RSII; Illumina MiSeq	Radboud Universiteit Nijmegen	PRJNA485700	SAMN10954002
GCF_026072915.1	ASM2607291v1	Akkermansia biwaensis	2946555	OK	WON2089		GCF_026072915.1-RS_2025_05_05	3175525	1	1	Complete Genome	2022-08-25		3175525	3175525	1	57	Illumina MiSeq; Nanopore MinION	Otsuka Pharmaceutical Co.,Ltd.	PRJDB13654	SAMD00493148
GCF_001997385.1	ASM199738v1	Sedimentisphaera cyanobacteriorum	1940790	OK	L21-RPul-D3		GCF_001997385.1-RS_2024_10_11	2951611	1	1	Complete Genome	2017-02-14		2951611	2951611	1	46	Illumina MiSeq; PacBio	Leibniz Institute DSMZ-German Collection of Microorganisms and Cell Cultures	PRJNA369350	SAMN06284442
GCF_001017655.1	ASM101765v1	Kiritimatiella glycovorans	1307763	OK	L21-Fru-AB		GCF_001017655.1-RS_2025_03_03	2949723	1	1	Complete Genome	2015-06-02		2949723	2949723	1	63.5	PacBio; Illumina MiSeq	Leibniz Institute DSMZ-German Collection of Microorganisms and Cell Cultures	PRJNA274602	SAMN03329217
GCF_001499655.1	PNK1	Candidatus Protochlamydia naegleriophila	389348	OK	KNic		GCF_001499655.1-RS_2025_03_31	3030375	2	2	Complete Genome	2016-01-03		2885090	2885090	2	42.5	454 GS20 and Illumina GaIIx	CHUV-UNIL	PRJEB7990	SAMEA3539726
GCF_028728065.1	ASM2872806v1	Lentisphaera profundi	1658616	OK	SAORIC-696		GCF_028728065.1-RS_2025_03_26	5457903	2	2	Complete Genome	2023-02-18		2808341	2808341	2	40.5	PacBio RSII	Inha university	PRJNA930576	SAMN33013429
GCF_018343815.1	ASM1834381v1	Chlamydia crocodili	2766982	OK	No. 12		GCF_018343815.1-RS_2024_12_09	1228996	2	2	Complete Genome	2021-05-12		1221268	1221268	2	37.5		Mahidol University	PRJNA659151	SAMN15897673
GCF_900239945.1	Chlamydia sp. nov. H15-1957-10C	Chlamydia serpentis	1967782	OK	H15-1957-10C		GCF_900239945.1-RS_2025_03_28	1206142	2	2	Complete Genome	2018-04-11		1198609	1198609	2	37.5	Illumina Miseq	Functional Genomics Genter Zurich	PRJEB19768	SAMEA103918591
GCF_902806995.1	15-2067_O50	Chlamydiifrater volucris	2681470	OK		15-2067_O50	GCF_902806995.1-RS_2024_05_06	1203673	2	2	Complete Genome	2021-05-03		1197353	1197353	2	40.5	Illumina, Nanopore	ANSES	PRJEB34693	SAMEA6565319
GCF_902807005.1	14-2711_R47	Chlamydiifrater phoenicopteri	2681469	OK		14-2711_R47	GCF_902807005.1-RS_2024_05_06	1201875	2	2	Complete Genome	2021-05-03		1195517	1195517	2	40.5	Illumina, Nanopore	ANSES	PRJEB34693	SAMEA6565318
GCF_900239975.1	Chlamydia sp. S15-834K	Chlamydia poikilotherma	1967783	OK	S15-834K		GCF_900239975.1-RS_2025_03_28	1162663	2	2	Complete Genome	2018-08-20		1155104	1155104	2	37.5	Illumina Miseq	Functional Genomics Genter Zurich	PRJEB19768	SAMEA103918594
GCF_000008725.1	ASM872v1	Chlamydia trachomatis D/UW-3/CX	272561	OK	D/UW-3/CX		Annotation submitted by NCBI RefSeq	1042519	1	1	Complete Genome	2001-01-09		1042519	1042519	1	41.5		Program in Infectious Diseases, University of California	PRJNA45	SAMN02603114
GCF_009731575.1	ASM973157v1	Akkermansia muciniphila	239935	OK	JCM 30893		GCF_009731575.1-RS_2024_05_06	2878459	2	2	Complete Genome	2019-11-28		2845645	2845645	2	55.5	Illumina MiSeq; PacBio Sequel	Laboratory for Microbiome Sciences, Center for Integrative Medical Sciences, RIKEN	PRJDB8988	SAMD00192834
GCF_040235295.1	ASM4023529v1	Chlamydia abortus	83555	OK	NL2354-2D		GCF_040235295.1-RS_2024_06_19	1174186	2	2	Complete Genome	2024-06-20		1166632	1166632	2	40	Illumina MiSeq; Oxford Nanopore MinION	Bacteriology, Host Pathogen Interaction and Diagnostics Development, Wageningen Bioveterinary Research	PRJNA1103969	SAMN41067845
GCF_011066545.1	ASM1106654v1	Candidatus Kuenenia stuttgartensis	174633	Inconclusive	CSTR1		GCF_011066545.1-RS_2025_03_31	4334932	1	1	Complete Genome	2020-03-06		4334932	4334932	1	41	PacBio RSII	Helmholtz Center for Environmental Research - UFZ	PRJNA603163	SAMN13921532
GCF_020549965.1	ASM2054996v1	Chlamydia pecorum	85991	OK	MC/MarsBar_2018		GCF_020549965.1-RS_2025_01_30	1113950	2	2	Complete Genome	2021-10-25		1106403	1106403	2	41	Illumina NextSeq	University of the Sunshine Coast	PRJNA747116	SAMN20256223
GCF_949774925.1	MFUM-new	Candidatus Methylacidiphilum fumarolicum	591154	Inconclusive		sample_alias	GCF_949774925.1-RS_2024_10_11	2476671	1	1	Complete Genome	2023-03-31		2476671	2476671	1	41.5	PacBio	Radbaoud University Nijmegen, Department of Microbiology	PRJEA85607	SAMEA112846500
GCF_000253035.1	ASM25303v1	Parachlamydia acanthamoebae UV-7	765952	OK	UV-7		GCF_000253035.1-RS_2024_12_13	3072383	1	1	Complete Genome	2011-06-21		3072383	3072383	1	39		University of Vienna, Dept. of Microbial Ecology	PRJEA49033	SAMEA2272163
GCF_900149385.2	4-29b_chromosome	Chlamydia suis	83559	Inconclusive		4-29b	GCF_900149385.2-RS_2024_12_13	1094002	1	1	Complete Genome	2018-05-09		1094002	1094002	1	42	illumina	Functional Genomics Genter Zurich	PRJEB17986	SAMEA4555948
GCF_015356815.2	ASM1535681v2	Candidatus Rhabdochlamydia porcellionis	225148	Inconclusive	15C		GCF_015356815.2-RS_2024_06_23	1511852	2	2	Complete Genome	2021-08-17		1492183	1492183	2	35.5	Oxford Nanopore; Illumina	University of Vienna	PRJNA491821	SAMN10089613
GCF_900097105.1	WK001	Akkermansia glycaniphila	1679444	OK		APytT	GCF_900097105.1-RS_2025_05_03	3074078	1	1	Complete Genome	2016-10-27		3074078	3074078	1	57.5	PacBio RS II	WAGENINGEN UNIVERSITY, LABORATORY OF SYSTEMS AND SYNTHETIC BIOLOGY.	PRJEB15121	SAMEA4378782
GCF_901538265.1	ASM90153826v1	Gemmata massiliana	1210884	Inconclusive		Soil9	GCF_901538265.1-RS_2024_10_11	10135216	1	1	Complete Genome	2020-02-03		10135216	10135216	1	64	"Roche 454",Mean length=200bases,Coverage=20x,Mean pair gap=1686bases; "Illumina",Mean Length=250bases,Coverage=228x,Mean pair gap=463; "Pacbio",Mean length=8177bases,Coverage=32x	DEPARTMENT OF CELL AND MOLECULAR BIOLOGY, Uppsala University	PRJEB31945	SAMEA5540091
GCF_019056495.1	ASM1905649v1	Chlamydia buteonis	2494525	OK	IDL17-4553		GCF_019056495.1-RS_2025_03_30	1162766	2	2	Complete Genome	2021-06-29		1155211	1155211	2	38.5	Illumina MiSeq; PacBio RSII	University of Georgia	PRJNA613727	SAMN14418883
GCF_000009945.1	ASM994v1	Chlamydia felis Fe/C-56	264202	Inconclusive	Fe/C-56		GCF_000009945.1-RS_2024_12_13	1173791	2	2	Complete Genome	2006-03-09		1166239	1166239	2	39.5		Contact:Masahira Hattori Graduate School of Frontier Sciences, University of Tokyo; 5-1-5 Kashiwanoha, Kashiwa, Chiba 277-8561, Japan	PRJNA370	SAMD00061108
GCF_009002475.1	ASM900247v1	Candidatus Uabimicrobium amorphum	2596890	Inconclusive	SRT547		GCF_009002475.1-RS_2024_10_11	9503417	1	1	Complete Genome	2019-08-29		9503417	9503417	1	39.5	PacBio	National Institute for Environmental Studies	PRJDB8560	SAMD00180332
GCF_047300955.1	HD03	Crateriforma spongiae	2724528	OK	HD03		GCF_047300955.1-RS_2025_01_30	7224720	2	2	Complete Genome	2025-01-30		7183812	7183812	2	57.5	Oxford Nanopore; Illumina	MCS, QIBEBT	PRJNA1212481	SAMN46301209
GCF_037076345.1	ASM3707634v1	Haloferula helveola	490095	Inconclusive	CN-1		GCF_037076345.1-RS_2024_05_06	5677198	1	1	Complete Genome	2024-04-05		5677198	5677198	1	63	PacBio RS II; Illumina NovaSeq 6000	Contact:Hideto Takami The University of Tokyo, Atmosphere and Ocean Research Institute; Kashiwanoha 5-1-5, Kashiwa, Chiba 277-8564, Japan	PRJDB11725	SAMD00325080
GCF_014529625.1	ASM1452962v2	Candidatus Pelagisphaera phototrophica	2684113	Inconclusive		ISCC 53	GCF_014529625.1-RS_2025_05_05	4086264	1	1	Complete Genome	2021-08-05		4086264	4086264	1	49.5	Illumina MiSeq; Sanger	University of Haifa	PRJNA574041	SAMN12856402
GCF_004102945.1	ASM410294v1	Candidatus Velamenicoccus archaeovorus	1930593	Inconclusive	LiM		GCF_004102945.1-RS_2025_03_31	1974201	1	1	Complete Genome	2019-01-22		1974201	1974201	1	53	454; Illumina MiSeq; Illumina HiSeq	Max Planck Institute for Marine Microbiology	PRJNA358653	SAMN06176963
GCF_019453995.1	ASM1945399v1	Candidatus Rhabdochlamydia oedothoracis	2720720	Inconclusive		W744xW776	GCF_019453995.1-RS_2024_06_23	1918130	2	2	Complete Genome	2021-08-05		1879229	1879229	2	36	PacBio; Illumina	Centre for Microbiology and Environmental Systems Science	PRJNA613066	SAMN14391954
GCF_964291045.1	RSOCI_Digiganteum_PALH_v1.0	Rhabdochlamydiaceae symbiont of Dictyostelium giganteum	3342349	Inconclusive	Digiganteum-PALH		GCF_964291045.1-RS_2024_12_02	1743983	1	1	Complete Genome	2024-11-20		1743983	1743983	1	38.5	Illumina MiSeq	Centre for Microbiology and Environmental Systems Science, University of Vienna, Djerassiplatz 1, 1030 Vienna, Austria	PRJEB79376	SAMEA116293687
