# Supplementary material for: Verrucomicrobium spinosum essential genome and the divergence of cell division in the PVC superphylum
Source: iScience. 2025 Jun 30;28(8):113037. doi: 10.1016/j.isci.2025.113037 (PMC12283558; doi:10.1016/j.isci.2025.113037)
Supplement: Data S10. Excel file containing identified ions and obtained masses from LC-MS analysis in V. spinosum peptidoglycan [file mmc11.xlsx]

## Sheet: Folha1
Mass	Ion
72,0442	[Ala residue ]+H, [C3H6N1O]+
162,0761	[glucosamine residue]+H, [C6H12N1O4]+
173,0926	[mDap residue]+H, [C7H13N2O3]+
188,0917	loss of neutral lactic acid (C3H6O3) from reduced N-acetylmuramic acid residue, [C8H14N1O4]+
191,1026	[mDap residue]+(H2O)+H, [C7H15N2O4]+
199,1077	possible formula [C9H15N2O3]+; It could be the loss of [CH(NH2)CO2H] from the mDap chain and additional loss a carbonyl group (CO) in the dipeptide residue [Glu-mDap]
204,0866	[N-acetylglucosamine residue]+H, [C8H14N1O5]+
206,1023	loss of neutral acrylic acid (C3H4O2) from the lactic acid group of reduced N-acetylmuramic acid residue, [C8H16N1O5]+
232,1179	loss of CO2H from reduced N-acetylmuramic residue, [C10H18N1O5]+
239,1026	possible formula [C11H15N2O4]+; It could be the loss of the CO2H and NH2 groups with the formation of a terminal double bond (additional loss of hydrogen) in the alkyl mDap chain from the dipeptide residue [Glu-mDap]
244,1292	[mDap-Ala residue]+H, [C10H18N3O4]+
248,1241	[mDap-Gly residue]+(H2O)+H, [C9H18N3O5]+
260,1129	[reduced and dehydrated N-acetylmuramic acid residue]+H, [C11H18N1O6]+
262,1397	[mDap-Ala residue]+(H2O)+H, [C10H17N3O4]+
276,1078	[non reduced N-acetylmuramic acid residue]+H, [C11H18N1O7]+
278,1234	[reduced N-acetylmuramic acid residue]+H, [C11H20N1O7]+
296,1340	[reduced N-acetylmuramic acid]+H, [C11H22N1O8]+
302,1347	[Glu-mDap residue]+H, [C12H20N3O6]+
303,1551	possible formula [C13H23N2O6]+, reduced N-acetylmuramic acid bound to the alanine residue with loss of the CO from alanine and an OH from muramic acid
319,1612	[Ala-mDap-Gly residue]+(H2O)+H, [C12H23N4O6]+
320,1452	[Glu-mDap residue]+(H2O)+H, [C12H22N3O7]+
328,1503	possible formula [C14H22N3O6]+, It could be the loss of the CO2H and NH2 groups with the formation of a terminal double bond (additional loss of hydrogen) in the alkyl mDap chain from the peptide residue [Glu-mDap-Ala]
331,1500	[dehydrated and reduced N-acetylmuramic acid-Ala residue]+H, [C14H23N2O7]+
334,6529 (2+)	[N-acetylmuramic acid-Ala-Glu-mDap residue]+(H2O)+2(H), [C26H47N5O15]2+
349,1605	[reduced N-acetylmuramic acid-Ala residue]+H, [C14H25N2O8]+
363,1636 (2+)	[N-acetylmuramic acid-Ala-Glu-mDap-Gly residue]+(H2O)+2(H), [C28H50N6O16]2+
363,1874	[mDap-mDap residue]+(H2O)+H, [C14H27N4O7]+
370,1714 (2+)	[N-acetylmuramic acid-Ala-Glu-mDap-Ala residue]+(H2O)+2(H), [C29H52N6O16]2+
373,1718	[Ala-Glu-mDap residue]+H, [C15H25N4O7]+
391,1823	[Ala-Glu-mDap residue]+H2O+H, [C15H27N4O8]+
420,2089	[mDap-mDap-Gly residue]+(H2O)+H, [C16H30N5O8]+
434,2245	[mDap-mDap-Ala residue]+(H2O)+H, [C17H32N5O8]+
437.177	Disaccharide: non-reduced N-acetylmuramic acid-Glucosamine, [C17H29N2O11]+
492,2300	[Glu-mDap-mDap residue]+(H2O)+H, [C19H34N5O10]+
725,3200	[N-acetylmuramic acid-Ala-Glu-mDap-Gly residue]+(H2O)+(H), [C28H49N6O16]+
732.303	Trisaccharide: non-reduced N-acetylmuramic acid-Glucosamine-reduced N-acetylmuramic acid, [C28H50N3O19]+
739,3356	[N-acetylmuramic acid-Ala-Glu-mDap-Ala residue]+(H2O)+(H), [C29H51N6O16]+
